# Supplementary material for: 2-Amino-3-nitro­pyridinium 4-hy­droxy­benzene­sulfonate
Source: Acta Crystallogr Sect E Struct Rep Online. 2012 Jun 23;68(Pt 7):o2169. doi: 10.1107/S1600536812027651 (PMC3393975; doi:10.1107/S1600536812027651)
Supplement: Supplementary file 2 [file e-68-o2169-Isup2.hkl]

# 
# h,k,l, Fc-squared, Fo-squared, sigma(Fo-squared) and status flag 
# 
data_I
_shelx_title ' 2A3NPOH in Cc' 
_shelx_refln_list_code          4 
_shelx_F_calc_maximum      103.86 
_exptl_crystal_F_000       648.00 
_reflns_d_resolution_high  0.8409 
 
loop_ 
 _symmetry_equiv_pos_as_xyz 
 'x, y, z' 
 'x, -y, z+1/2' 
 'x+1/2, y+1/2, z' 
 'x+1/2, -y+1/2, z+1/2' 
 
_cell_length_a     9.0683 
_cell_length_b    13.5177 
_cell_length_c    10.9203 
_cell_angle_alpha  90.000 
_cell_angle_beta   94.042 
_cell_angle_gamma  90.000 
 
_shelx_F_squared_multiplier     1.000 
 
loop_ 
 _refln_index_h 
 _refln_index_k 
 _refln_index_l 
 _refln_F_squared_calc 
 _refln_F_squared_meas 
 _refln_F_squared_sigma 
 _refln_observed_status 
  -2   0 -12      464.23      475.19     20.78 o 
   0   0 -12      510.44      472.59     19.38 o 
  -3   1 -12      121.34      118.10      8.98 o 
  -1   1 -12      201.40      200.38     12.70 o 
   1   1 -12       31.80       22.90      2.72 o 
  -2   2 -12      298.36      267.65     20.16 o 
   0   2 -12      160.36      134.25     10.23 o 
  -1   3 -12      166.24      164.41     13.99 o 
   1   3 -12      240.08      238.88     11.24 o 
  -2   4 -12       19.24       24.28      3.48 o 
   0   4 -12       38.97       40.93      5.79 o 
  -1   5 -12       67.31       66.11     10.67 o 
   1   5 -12      125.71      115.92      7.84 o 
   0   6 -12      143.75      136.86     16.41 o 
  -5   1 -11      325.47      369.62      9.53 o 
  -3   1 -11      478.47      475.96     14.21 o 
  -1   1 -11      541.80      564.63     10.92 o 
   1   1 -11      151.53      153.24      4.56 o 
  -4   2 -11      152.35      153.44      6.43 o 
  -2   2 -11      500.72      478.06      9.69 o 
   0   2 -11       24.07       24.15      4.05 o 
  -3   3 -11        4.48        6.40      1.52 o 
  -1   3 -11       31.51       25.45      4.06 o 
   1   3 -11      472.35      437.99     13.50 o 
  -4   4 -11      248.19      228.12     16.59 o 
  -2   4 -11      110.24       99.31      6.75 o 
   0   4 -11      391.25      402.50     11.64 o 
  -3   5 -11      147.53      152.99     13.70 o 
  -1   5 -11       90.46       91.00      7.44 o 
   1   5 -11       37.26       44.07      4.45 o 
  -2   6 -11       34.76       35.25      3.56 o 
   0   6 -11      181.22      187.48     13.21 o 
  -1   7 -11      130.78      145.98     11.99 o 
   1   7 -11      178.38      197.71      9.95 o 
   0   8 -11      220.59      245.94     21.50 o 
  -6   0 -10      205.99      202.70     12.14 o 
  -4   0 -10      421.31      428.49     21.12 o 
  -2   0 -10      764.55      801.33     20.74 o 
   0   0 -10     1444.71     1383.57     36.10 o 
  -5   1 -10      281.36      300.75     11.18 o 
  -3   1 -10      165.62      156.54      5.11 o 
  -1   1 -10      277.59      249.35      6.50 o 
   1   1 -10       87.75       79.07      3.70 o 
  -6   2 -10        9.18        9.92      3.42 o 
  -4   2 -10       53.21       54.51      3.62 o 
  -2   2 -10      239.80      210.08      5.77 o 
   0   2 -10      247.18      231.18      5.08 o 
  -5   3 -10       65.32       74.80     10.22 o 
  -3   3 -10      216.65      223.78      5.22 o 
  -1   3 -10      494.76      500.65      9.28 o 
   1   3 -10      230.36      223.26      7.16 o 
  -4   4 -10      240.80      233.00      9.99 o 
  -2   4 -10       57.91       61.06      4.23 o 
   0   4 -10       38.13       35.14      3.88 o 
  -5   5 -10       15.13       11.23      2.53 o 
  -3   5 -10      312.37      313.17     13.64 o 
  -1   5 -10      441.76      443.26     13.32 o 
   1   5 -10      894.71      885.69     25.34 o 
  -4   6 -10       82.81       83.90     12.79 o 
  -2   6 -10       23.16       22.77      3.39 o 
   0   6 -10      150.03      154.99      6.07 o 
  -3   7 -10       60.24       53.66      5.46 o 
  -1   7 -10      104.95      117.51     13.04 o 
   1   7 -10      131.26      129.86     10.63 o 
  -2   8 -10      131.73      136.03     16.94 o 
   0   8 -10        7.01        5.48      2.28 o 
  -1   9 -10       33.33       34.75      3.89 o 
   1   9 -10      322.35      369.40     16.80 o 
   0  10 -10       20.31       15.72      2.48 o 
  -7   1  -9      137.89      156.64      7.85 o 
  -5   1  -9       41.96       45.15      4.70 o 
  -3   1  -9      617.46      600.73     11.90 o 
  -1   1  -9      361.02      374.83      7.72 o 
   1   1  -9      829.51      821.20     15.70 o 
  -6   2  -9      345.69      364.97     13.24 o 
  -4   2  -9      407.15      418.77      8.02 o 
  -2   2  -9      463.11      445.91      9.02 o 
   0   2  -9      136.61      147.87      3.49 o 
  -5   3  -9       44.57       49.25      3.88 o 
  -3   3  -9      642.76      601.11     10.89 o 
  -1   3  -9      113.59      108.52      3.55 o 
   1   3  -9      753.08      748.67     20.96 o 
  -6   4  -9      109.51      118.40      7.44 o 
  -4   4  -9      281.40      250.81      7.93 o 
  -2   4  -9     1019.15     1044.00     19.78 o 
   0   4  -9      320.15      285.62      8.96 o 
   2   4  -9     1699.35     1771.21     44.78 o 
  -5   5  -9      526.49      508.13     15.09 o 
  -3   5  -9      251.56      248.63      5.53 o 
  -1   5  -9       54.10       57.56      6.78 o 
   1   5  -9       52.88       55.18      8.19 o 
  -6   6  -9        6.34       10.16      2.00 o 
  -4   6  -9       21.24       28.87      3.88 o 
  -2   6  -9      440.07      425.33     11.77 o 
   0   6  -9      736.94      755.74     19.02 o 
   2   6  -9      122.81      119.37      5.03 o 
  -5   7  -9      274.91      265.00     17.46 o 
  -3   7  -9      142.21      136.23     15.05 o 
  -1   7  -9      796.35      821.56     23.06 o 
   1   7  -9      125.99      114.32      5.83 o 
  -4   8  -9      143.40      130.29     16.87 o 
  -2   8  -9       23.43       24.67      4.19 o 
   0   8  -9      256.77      275.99      9.36 o 
  -3   9  -9       40.91       36.57      6.82 o 
  -1   9  -9      157.21      150.26      7.88 o 
   1   9  -9       60.81       54.07      3.51 o 
  -2  10  -9       69.88       61.56      3.55 o 
   0  10  -9       83.57       73.54      4.33 o 
  -1  11  -9      115.16      117.07      6.27 o 
   1  11  -9       16.92       21.79      2.33 o 
  -8   0  -8       61.97       58.96      7.52 o 
  -6   0  -8      563.39      589.05     16.16 o 
  -4   0  -8      160.47      164.31      5.45 o 
  -2   0  -8      772.01      790.76     16.36 o 
   0   0  -8       30.50       27.32      2.95 o 
  -7   1  -8       35.10       35.19      3.59 o 
  -5   1  -8      693.21      663.27     12.01 o 
  -3   1  -8      109.73      107.56      7.41 o 
  -1   1  -8      114.83      119.21      4.04 o 
   1   1  -8      527.16      550.68      9.92 o 
  -6   2  -8       80.26       86.07      7.98 o 
  -4   2  -8      314.61      305.43      9.94 o 
  -2   2  -8       26.47       26.96      1.88 o 
   0   2  -8      472.22      469.89      5.77 o 
  -7   3  -8      236.05      229.54     10.55 o 
  -5   3  -8      149.42      146.89      5.72 o 
  -3   3  -8      343.15      372.82      7.65 o 
  -1   3  -8      519.88      513.68      7.92 o 
   1   3  -8     1147.86     1157.01     17.11 o 
  -6   4  -8       66.73       69.27      3.66 o 
  -4   4  -8      438.02      406.53      7.82 o 
  -2   4  -8      414.99      417.40      9.22 o 
   0   4  -8      312.45      302.60      4.93 o 
   2   4  -8     1401.33     1511.99     29.89 o 
  -7   5  -8       57.91       61.55      5.71 o 
  -5   5  -8       31.54       29.43      3.03 o 
  -3   5  -8      347.61      341.64      7.11 o 
  -1   5  -8      268.42      271.67      5.63 o 
   1   5  -8      893.29      877.57     20.55 o 
  -6   6  -8      469.26      478.15     15.13 o 
  -4   6  -8      293.48      317.25      6.79 o 
  -2   6  -8       49.20       46.31      6.54 o 
   0   6  -8     3327.29     3340.83     87.31 o 
   2   6  -8      219.32      210.83      7.28 o 
  -5   7  -8      116.10      110.73     14.52 o 
  -3   7  -8       21.73       20.44      2.70 o 
  -1   7  -8      694.45      709.07     20.15 o 
   1   7  -8      560.21      569.28     15.99 o 
  -6   8  -8       40.26       58.34      9.11 o 
  -4   8  -8       28.64       29.85      3.11 o 
  -2   8  -8      256.82      246.24     12.53 o 
   0   8  -8       96.04       97.73      3.77 o 
   2   8  -8       52.51       52.59      3.30 o 
  -5   9  -8      194.39      214.55      9.06 o 
  -3   9  -8      245.90      249.78      8.56 o 
  -1   9  -8      790.92      830.29     25.76 o 
   1   9  -8      261.74      271.12      6.41 o 
   3   9  -8       22.15       32.50      2.56 o 
  -4  10  -8       12.23       12.77      1.52 o 
  -2  10  -8        6.92        9.91      1.56 o 
   0  10  -8      571.75      584.75     11.88 o 
   2  10  -8       69.19       76.94      3.34 o 
   4  10  -8       34.87       39.51      2.99 o 
  -3  11  -8      153.30      150.87      7.71 o 
  -1  11  -8      147.70      150.19      6.31 o 
   1  11  -8      150.48      151.35      5.46 o 
   3  11  -8       53.84       55.30      3.79 o 
  -2  12  -8       73.84       79.22      7.57 o 
   0  12  -8       74.24       73.97      4.77 o 
   2  12  -8      213.93      219.15      9.33 o 
  -7   1  -7       25.52       21.98      2.39 o 
  -5   1  -7      128.28      135.52      5.73 o 
  -3   1  -7       73.14       71.51      5.25 o 
  -1   1  -7        0.58        3.04      0.59 o 
   1   1  -7      455.43      449.90      5.97 o 
  -8   2  -7       89.00       91.79      6.82 o 
  -6   2  -7      148.02      147.23      4.75 o 
  -4   2  -7     3216.76     3251.42     43.80 o 
  -2   2  -7      189.99      188.76      4.40 o 
   0   2  -7      308.53      305.81      6.48 o 
  -7   3  -7      168.44      167.56      6.57 o 
  -5   3  -7      763.56      749.43     14.25 o 
  -3   3  -7      579.05      591.19      9.16 o 
  -1   3  -7      197.83      197.60      3.16 o 
   1   3  -7      306.71      289.58      6.23 o 
  -8   4  -7      128.92      146.35      7.27 o 
  -6   4  -7      215.75      220.39      5.55 o 
  -4   4  -7      642.50      610.91     11.96 o 
  -2   4  -7     1181.78     1220.26     11.99 o 
   0   4  -7      208.52      199.70      3.06 o 
   2   4  -7       75.60       72.19      2.90 o 
  -7   5  -7       58.54       54.19      3.08 o 
  -5   5  -7      761.11      758.94     14.26 o 
  -3   5  -7     3319.00     3368.08     60.35 o 
  -1   5  -7      268.07      288.29     13.99 o 
   1   5  -7      238.06      229.42      5.48 o 
  -6   6  -7        7.32        4.24      2.17 o 
  -4   6  -7      221.57      215.00      5.18 o 
  -2   6  -7       50.30       50.87      2.10 o 
   0   6  -7      782.88      805.88     12.96 o 
   2   6  -7       80.78       75.42      3.73 o 
  -7   7  -7      249.50      256.67     15.22 o 
  -5   7  -7       84.98       96.79      9.11 o 
  -3   7  -7      615.71      649.32     10.00 o 
  -1   7  -7     2797.31     2912.12     53.14 o 
   1   7  -7       94.57      103.41      3.84 o 
   3   7  -7        7.00        9.28      1.03 o 
  -6   8  -7      124.43      124.58     12.86 o 
  -4   8  -7      169.72      157.07      5.89 o 
  -2   8  -7     2666.41     2726.28     48.63 o 
   0   8  -7      246.17      245.32      5.69 o 
   2   8  -7       70.11       83.21      3.69 o 
   4   8  -7       97.34       89.89      4.08 o 
  -5   9  -7       70.13       62.99      3.67 o 
  -3   9  -7      220.67      216.46      5.23 o 
  -1   9  -7      326.97      327.80      6.73 o 
   1   9  -7       27.35       26.96      3.63 o 
   3   9  -7      125.75       93.26      2.58 o 
  -4  10  -7      459.57      489.90     14.27 o 
  -2  10  -7      637.68      666.37     13.44 o 
   0  10  -7      438.15      413.85     12.78 o 
   2  10  -7      225.59      217.23      5.36 o 
   4  10  -7      190.37      186.21      6.65 o 
  -3  11  -7      297.94      306.43     10.11 o 
  -1  11  -7      492.78      514.01     10.93 o 
   1  11  -7        1.42        1.00      1.22 o 
   3  11  -7      195.42      187.91      7.23 o 
   5  11  -7       49.14       52.18      4.16 o 
  -2  12  -7       32.69       30.82      2.29 o 
   0  12  -7      102.42      110.71      8.82 o 
   2  12  -7       17.02       10.26      1.59 o 
   4  12  -7       40.17       38.24      3.55 o 
  -1  13  -7       23.44       25.00      4.68 o 
   1  13  -7       88.71       86.04      7.04 o 
  -8   0  -6      917.79      918.57     36.85 o 
  -6   0  -6     5503.60     5640.01    140.36 o 
  -4   0  -6      162.57      163.39      4.16 o 
  -2   0  -6      165.65      214.65      4.25 o 
   0   0  -6     1642.91     1748.26     23.91 o 
  -9   1  -6       36.23       32.04      2.37 o 
  -7   1  -6       81.58       90.83      5.61 o 
  -5   1  -6      768.63      769.51     11.36 o 
  -3   1  -6      143.96      138.29      3.15 o 
  -1   1  -6     1432.90     1575.89     15.53 o 
   1   1  -6     2143.19     2278.60     21.70 o 
   3   1  -6      457.07      478.45      7.49 o 
  -8   2  -6      314.28      323.48      9.82 o 
  -6   2  -6      255.24      256.43      5.71 o 
  -4   2  -6      868.95      880.99     26.89 o 
  -2   2  -6      469.42      445.10     12.65 o 
   0   2  -6     1386.33     1535.56     15.04 o 
  -7   3  -6      992.21     1008.56     26.44 o 
  -5   3  -6      888.93      884.75     16.96 o 
  -3   3  -6       15.70       13.64      2.03 o 
  -1   3  -6      422.07      415.77      4.77 o 
   1   3  -6     1594.02     1595.56     22.98 o 
  -8   4  -6      242.06      247.91     11.93 o 
  -6   4  -6      185.40      171.84      5.97 o 
  -4   4  -6      912.89      893.80     13.34 o 
  -2   4  -6      291.70      308.87      6.65 o 
   0   4  -6      785.89      789.62      8.09 o 
   2   4  -6     1594.80     1671.71     26.95 o 
   4   4  -6      262.52      283.64      4.06 o 
  -7   5  -6      170.92      192.15      6.92 o 
  -5   5  -6      332.01      335.21     11.50 o 
  -3   5  -6      520.14      523.97      4.83 o 
  -1   5  -6     1148.11     1112.36     12.10 o 
   1   5  -6       20.10       10.98      2.30 o 
   3   5  -6      199.65      186.28      3.57 o 
  -8   6  -6       83.26       90.43      9.42 o 
  -6   6  -6      144.33      130.01      7.57 o 
  -4   6  -6      409.52      403.78      8.29 o 
  -2   6  -6      505.66      488.01      4.78 o 
   0   6  -6     2260.75     2281.57     28.69 o 
   2   6  -6     1453.99     1553.41     15.16 o 
   4   6  -6      109.10      112.05      3.51 o 
  -7   7  -6       90.56      103.57      8.39 o 
  -5   7  -6      212.63      203.13     11.40 o 
  -3   7  -6        8.09       11.24      1.53 o 
  -1   7  -6     1315.81     1299.31     18.63 o 
   1   7  -6      308.48      326.07      4.67 o 
   3   7  -6      222.00      222.43      4.03 o 
  -6   8  -6       41.64       49.32      7.59 o 
  -4   8  -6       32.07       35.92      1.98 o 
  -2   8  -6      836.79      830.09     15.99 o 
   0   8  -6      293.23      283.65      9.54 o 
   2   8  -6      156.54      164.47      5.79 o 
   4   8  -6      167.17      157.63      3.96 o 
  -7   9  -6       70.89       65.74     10.64 o 
  -5   9  -6      329.28      340.51      7.00 o 
  -3   9  -6     1149.92     1154.04     19.67 o 
  -1   9  -6      642.68      639.76     12.73 o 
   1   9  -6      866.89      886.03     17.06 o 
   3   9  -6      292.74      281.61      6.47 o 
   5   9  -6       34.54       26.51      2.25 o 
  -6  10  -6       46.02       39.36      6.60 o 
  -4  10  -6       58.20       49.51      2.56 o 
  -2  10  -6      108.85      104.69      4.02 o 
   0  10  -6       47.66       53.71      2.79 o 
   2  10  -6       39.20       42.72      2.27 o 
   4  10  -6       68.40       60.87      2.73 o 
   6  10  -6       31.72       36.74      3.01 o 
  -5  11  -6       74.44       63.37      3.27 o 
  -3  11  -6      183.67      180.35      4.97 o 
  -1  11  -6      216.95      215.81      5.92 o 
   1  11  -6      199.10      191.45      3.95 o 
   3  11  -6       17.38       18.03      2.81 o 
   5  11  -6       58.83       50.40      3.41 o 
  -4  12  -6      154.53      140.76      6.83 o 
  -2  12  -6       66.13       61.61      3.62 o 
   0  12  -6       97.96      101.96      4.04 o 
   2  12  -6      356.11      345.76     14.36 o 
   4  12  -6       41.09       44.97      3.43 o 
  -3  13  -6       22.98       18.28      2.13 o 
  -1  13  -6       31.23       36.89      2.81 o 
   1  13  -6       62.96       65.00      4.10 o 
   3  13  -6       22.48       20.27      3.58 o 
   0  14  -6       60.22       49.70      3.61 o 
   2  14  -6       51.58       55.37      4.08 o 
  -9   1  -5      188.22      191.42      9.63 o 
  -7   1  -5      171.62      170.04      5.91 o 
  -5   1  -5      454.97      452.36      5.73 o 
  -3   1  -5       98.41       93.91      1.82 o 
  -1   1  -5     1761.04     1939.06     16.57 o 
   1   1  -5      190.54      163.29      2.33 o 
  -8   2  -5      265.47      290.86      9.26 o 
  -6   2  -5      638.51      645.26     17.90 o 
  -4   2  -5      514.63      506.31     10.11 o 
  -2   2  -5      144.04      138.90      2.14 o 
   0   2  -5      213.42      260.05      3.44 o 
  -9   3  -5       90.20       89.28      5.40 o 
  -7   3  -5       35.55       39.11      6.51 o 
  -5   3  -5      694.39      684.73     14.62 o 
  -3   3  -5      179.28      206.30      5.10 o 
  -1   3  -5     1151.67     1174.18     11.63 o 
   1   3  -5     3247.47     3381.16     45.51 o 
   3   3  -5     2755.60     2921.85     38.19 o 
  -8   4  -5      357.89      362.54     15.81 o 
  -6   4  -5      567.28      563.74     15.99 o 
  -4   4  -5      562.72      551.76      8.11 o 
  -2   4  -5     1320.59     1416.36     14.04 o 
   0   4  -5     1607.53     1540.35     12.21 o 
   4   4  -5     1319.68     1353.89     20.88 o 
  -9   5  -5      247.32      244.20     14.65 o 
  -7   5  -5       91.30       95.51      7.27 o 
  -5   5  -5       83.29       79.23      2.74 o 
  -3   5  -5     1721.50     1731.99     19.59 o 
  -1   5  -5     1415.64     1469.96     11.78 o 
   1   5  -5     1194.80     1225.20     12.80 o 
   3   5  -5      806.04      852.00     14.45 o 
   5   5  -5      897.64      876.18     16.67 o 
  -8   6  -5       33.75       35.10      2.97 o 
  -6   6  -5        0.22        1.99      0.74 o 
  -4   6  -5       88.77       92.86      2.76 o 
  -2   6  -5      183.43      176.33      3.26 o 
   0   6  -5      582.40      544.17      7.07 o 
   2   6  -5      755.90      833.63     14.37 o 
   4   6  -5      160.93      168.88      2.57 o 
  -7   7  -5      135.53      130.85      5.25 o 
  -5   7  -5       78.78       78.55      5.59 o 
  -3   7  -5      559.40      527.31      8.55 o 
  -1   7  -5      774.13      726.54      8.13 o 
   1   7  -5      665.12      650.87      8.51 o 
   3   7  -5       61.94       62.41      1.86 o 
   5   7  -5      570.87      566.27     11.23 o 
  -8   8  -5       55.49       61.63      9.49 o 
  -6   8  -5       41.87       38.95      2.43 o 
  -4   8  -5      396.67      385.60      7.97 o 
  -2   8  -5     2394.03     2424.01     33.16 o 
   0   8  -5     2330.17     2420.03     23.82 o 
   2   8  -5      255.64      255.83      7.38 o 
   4   8  -5      630.87      627.37     12.24 o 
   6   8  -5      748.23      769.17     19.00 o 
  -7   9  -5        5.32        2.89      1.28 o 
  -5   9  -5       75.87       80.39      2.93 o 
  -3   9  -5       69.80       79.52      6.61 o 
  -1   9  -5      101.20       91.93      2.55 o 
   1   9  -5       81.01       68.33      5.63 o 
   3   9  -5      278.00      237.14      8.13 o 
   5   9  -5       33.08       27.53      2.12 o 
  -6  10  -5       23.91       24.74      1.85 o 
  -4  10  -5      229.16      247.45      5.67 o 
  -2  10  -5      342.62      344.39      7.18 o 
   0  10  -5      352.80      348.88      7.57 o 
   2  10  -5      983.52      948.60     18.53 o 
   4  10  -5      228.53      222.22      5.71 o 
   6  10  -5       72.40       81.90      4.49 o 
  -5  11  -5       44.24       43.78      2.45 o 
  -3  11  -5      567.49      561.54     12.29 o 
  -1  11  -5      345.20      334.53      6.76 o 
   1  11  -5       77.82       72.92      2.46 o 
   3  11  -5      218.55      206.13      5.47 o 
   5  11  -5      147.64      161.15      7.62 o 
  -4  12  -5       32.76       31.75      2.37 o 
  -2  12  -5       73.80       75.45      5.37 o 
   0  12  -5       32.84       32.78      2.91 o 
   2  12  -5      195.53      187.64     10.57 o 
   4  12  -5       88.04       89.32      3.81 o 
   6  12  -5       40.37       39.14      3.62 o 
  -3  13  -5      166.22      188.03      6.49 o 
  -1  13  -5       86.18       84.13      4.37 o 
   1  13  -5      320.33      312.74      9.62 o 
   3  13  -5      277.00      266.69     10.07 o 
   5  13  -5       43.05       42.38      3.76 o 
  -2  14  -5       42.14       34.84      2.76 o 
   0  14  -5       34.21       26.91      1.82 o 
   2  14  -5       62.00       64.99      6.62 o 
  -4   0  -4      455.62      444.32      7.49 o 
  -2   0  -4     2216.08     2538.35     30.23 o 
   2   0  -4     2321.19     2288.75     26.35 o 
  -5   1  -4      566.25      544.82     10.10 o 
  -3   1  -4       58.81       47.40      1.36 o 
  -1   1  -4      279.27      302.16      3.19 o 
   1   1  -4      544.61      526.05      5.17 o 
  -8   2  -4      705.07      741.13     20.74 o 
  -6   2  -4      209.97      202.29      5.64 o 
  -4   2  -4      446.46      391.88      7.03 o 
  -2   2  -4      996.65      998.84      9.01 o 
   0   2  -4     3439.08     3620.66     29.74 o 
  -9   3  -4       18.23       27.43      4.77 o 
  -7   3  -4      659.06      696.34     19.18 o 
  -5   3  -4     1531.42     1592.87     22.25 o 
  -3   3  -4      817.26      850.99      8.77 o 
  -1   3  -4      663.34      619.62      6.10 o 
   1   3  -4      501.97      460.04      4.82 o 
   3   3  -4      533.70      494.60      6.91 o 
   5   3  -4      125.16      132.31      2.28 o 
  -8   4  -4       90.02       90.09     10.59 o 
  -6   4  -4       28.83       33.99      4.74 o 
  -4   4  -4       98.75       84.88      1.87 o 
  -2   4  -4      775.79      755.01      7.93 o 
   0   4  -4     1994.87     2085.99     14.37 o 
   2   4  -4     7076.92     7224.31    109.20 o 
   4   4  -4      511.66      514.66      8.49 o 
   6   4  -4      168.81      166.99      3.60 o 
  -9   5  -4       24.07       24.58      3.81 o 
  -7   5  -4       52.90       69.27      6.39 o 
  -5   5  -4       21.86       21.25      1.17 o 
  -3   5  -4      694.53      686.12     12.35 o 
  -1   5  -4      506.37      501.53      5.87 o 
   1   5  -4      955.17     1039.56     10.93 o 
   3   5  -4     1434.90     1439.97     20.34 o 
   5   5  -4     1098.34     1030.18     13.45 o 
  -8   6  -4      119.87      111.21      8.50 o 
  -6   6  -4      141.45      144.95      3.36 o 
  -4   6  -4      772.22      823.66     10.17 o 
  -2   6  -4     2598.18     2538.62     41.04 o 
   0   6  -4     1880.14     1867.30     18.37 o 
   2   6  -4      107.24       78.38      2.28 o 
   4   6  -4     1275.21     1268.20     12.19 o 
  -7   7  -4      158.05      154.40      7.75 o 
  -5   7  -4      304.99      300.95      6.35 o 
  -3   7  -4       82.25       89.15      2.01 o 
  -1   7  -4     2984.44     3064.50     33.97 o 
   1   7  -4     1361.41     1398.78     16.90 o 
   3   7  -4      274.05      289.63     13.56 o 
   5   7  -4      703.82      707.88     10.41 o 
  -8   8  -4       23.02       24.08      4.84 o 
  -6   8  -4      155.11      139.41      8.76 o 
  -4   8  -4      174.88      166.93      8.32 o 
  -2   8  -4      308.23      302.58      4.20 o 
   0   8  -4      694.02      642.27      6.64 o 
   2   8  -4      237.44      228.60      8.60 o 
   4   8  -4      188.37      183.17      8.64 o 
   6   8  -4      124.14      123.97      4.21 o 
  -7   9  -4      101.11       84.25      8.64 o 
  -5   9  -4       24.92       21.29      1.71 o 
  -3   9  -4     1919.97     1970.79     36.90 o 
  -1   9  -4      890.60      904.08     13.60 o 
   1   9  -4     1367.92     1445.35     11.57 o 
   3   9  -4     1431.82     1449.96     22.96 o 
   5   9  -4      812.99      821.38     27.86 o 
   7   9  -4      144.20      140.98      6.59 o 
  -6  10  -4      142.69      124.01      6.92 o 
  -4  10  -4      267.42      236.14      5.07 o 
  -2  10  -4      261.97      240.74      5.49 o 
   0  10  -4      302.50      318.28      5.75 o 
   2  10  -4       94.72      100.98      3.58 o 
   4  10  -4      123.21      132.39     10.43 o 
   6  10  -4       50.57       45.90      2.79 o 
  -5  11  -4      277.96      269.16      5.92 o 
  -3  11  -4       73.80       72.03      3.41 o 
  -1  11  -4      309.42      294.11      7.07 o 
   1  11  -4      947.64      915.98     13.94 o 
   3  11  -4      234.92      227.78      5.53 o 
   5  11  -4       35.11       36.58      2.40 o 
   7  11  -4       17.07       14.56      2.32 o 
  -6  12  -4      130.56      132.87     14.46 o 
  -4  12  -4      286.11      282.98      8.83 o 
  -2  12  -4      192.24      194.00      4.91 o 
   0  12  -4      540.25      543.45      8.27 o 
   2  12  -4      521.02      533.71     22.01 o 
   4  12  -4      101.31      103.14      3.34 o 
   6  12  -4      129.34      148.62      9.31 o 
  -5  13  -4      182.20      167.09      7.27 o 
  -3  13  -4        4.43        2.80      0.95 o 
  -1  13  -4       27.01       22.63      1.64 o 
   1  13  -4       51.09       52.23      4.67 o 
   3  13  -4       22.97       18.52      1.81 o 
   5  13  -4       66.59       66.69      3.77 o 
  -2  14  -4       54.37       61.93      5.20 o 
   0  14  -4      103.67       93.10      3.53 o 
   2  14  -4      343.86      345.57     11.06 o 
   4  14  -4       39.02       36.11      2.71 o 
  -1  15  -4       81.00       79.69      3.94 o 
   1  15  -4      112.03      114.62      6.45 o 
  -3   1  -3     1402.38     1347.82     16.95 o 
  -1   1  -3     6276.24     5554.19     63.75 o 
   5   1  -3      800.60      880.38     11.73 o 
   7   1  -3      264.69      280.65      5.81 o 
  -4   2  -3     2810.39     2790.17     38.36 o 
  -2   2  -3     1857.10     1725.25     14.68 o 
   0   2  -3     6410.21     5860.83     67.51 o 
   4   2  -3      855.10      839.44     11.10 o 
   6   2  -3       35.51       32.78      1.01 o 
  -9   3  -3      117.23      119.29      6.31 o 
  -7   3  -3       42.77       41.58      2.72 o 
  -5   3  -3      815.50      829.80      9.75 o 
  -3   3  -3    10787.86    10313.37    134.20 o 
  -1   3  -3     2246.23     2224.85     18.73 o 
   1   3  -3      560.42      591.51      5.69 o 
   3   3  -3     5488.58     5652.61     65.56 o 
   5   3  -3      175.13      179.54      3.31 o 
   7   3  -3       73.44       73.08      2.48 o 
  -8   4  -3      198.04      187.52      8.57 o 
  -6   4  -3      832.34      857.40     12.12 o 
  -4   4  -3      968.68     1023.73     10.44 o 
  -2   4  -3     6377.24     6405.11     61.10 o 
   0   4  -3      677.83      591.76      8.16 o 
   2   4  -3     1033.60     1065.43      9.45 o 
   4   4  -3     1131.71     1134.59     11.14 o 
   6   4  -3      530.31      497.93      7.06 o 
  -9   5  -3      290.87      313.08     14.59 o 
  -7   5  -3       63.08       62.79      6.90 o 
  -5   5  -3       37.23       41.00      5.12 o 
  -3   5  -3      595.30      612.83      6.73 o 
  -1   5  -3      356.49      392.77      5.93 o 
   1   5  -3     3370.32     3457.51     29.01 o 
   3   5  -3     5904.98     5978.13     55.26 o 
   5   5  -3      351.86      335.33      3.90 o 
   7   5  -3      142.74      145.59      4.41 o 
  -8   6  -3       54.35       38.25      7.44 o 
  -6   6  -3       41.92       39.55      1.68 o 
  -4   6  -3     1587.54     1669.83     18.97 o 
  -2   6  -3      634.46      682.35     10.66 o 
   0   6  -3       98.17      102.17      1.70 o 
   2   6  -3      241.32      287.24      3.66 o 
   4   6  -3      308.18      312.53      4.40 o 
   6   6  -3      615.38      603.03     11.55 o 
  -9   7  -3      180.69      185.42     11.49 o 
  -7   7  -3       72.29       67.10      8.92 o 
  -5   7  -3      393.93      406.37      6.64 o 
  -3   7  -3     1134.11     1166.67     13.65 o 
  -1   7  -3     3095.85     3180.63     33.32 o 
   1   7  -3     1105.80     1072.13     11.20 o 
   3   7  -3      893.91      872.28     13.02 o 
   5   7  -3     2511.88     2583.53     34.85 o 
   7   7  -3       10.10        9.16      0.91 o 
  -8   8  -3       17.76       16.45      2.69 o 
  -6   8  -3      173.98      149.00      3.42 o 
  -4   8  -3       38.49       43.94      3.60 o 
  -2   8  -3       93.51       78.71      1.92 o 
   0   8  -3      869.05      937.63     11.28 o 
   2   8  -3      949.51      940.31     11.26 o 
   4   8  -3      639.11      641.54      9.61 o 
   6   8  -3      247.26      251.23      5.26 o 
  -7   9  -3        5.07        3.41      1.03 o 
  -5   9  -3        2.35        2.59      1.61 o 
  -3   9  -3      232.51      223.40      4.18 o 
  -1   9  -3      205.43      211.10      5.87 o 
   1   9  -3      194.71      200.29      4.44 o 
   3   9  -3      115.05      111.24      2.60 o 
   5   9  -3      162.43      151.30      7.62 o 
   7   9  -3      118.89      116.69      4.36 o 
  -6  10  -3       10.36       10.30      1.22 o 
  -4  10  -3      241.04      259.56      9.82 o 
  -2  10  -3       45.47       47.71      2.29 o 
   0  10  -3      249.07      249.65      4.40 o 
   2  10  -3      684.85      652.73     19.52 o 
   4  10  -3      874.09      916.66     17.18 o 
   6  10  -3      275.56      271.65      6.21 o 
  -7  11  -3       55.92       46.36      9.04 o 
  -5  11  -3       42.42       46.64      2.58 o 
  -3  11  -3      104.24       87.48      3.83 o 
  -1  11  -3      277.22      271.43      6.07 o 
   1  11  -3      250.00      238.33      9.90 o 
   3  11  -3      149.38      139.96      4.31 o 
   5  11  -3      151.51      147.28      7.16 o 
  -6  12  -3       21.10       19.61      1.87 o 
  -4  12  -3      223.14      218.42      5.17 o 
  -2  12  -3      144.16      135.57      3.52 o 
   0  12  -3      317.30      318.79      6.82 o 
   2  12  -3        0.09        3.67      1.60 o 
   4  12  -3       11.62       15.11      1.55 o 
   6  12  -3       42.40       36.02      2.70 o 
  -5  13  -3       49.14       60.12      4.16 o 
  -3  13  -3        7.46        9.99      1.17 o 
  -1  13  -3       10.54       11.88      1.94 o 
   1  13  -3      226.50      239.63      7.14 o 
   3  13  -3      386.20      378.46     13.78 o 
   5  13  -3       26.05       31.28      2.75 o 
  -4  14  -3      107.80      113.20      6.54 o 
  -2  14  -3       34.92       37.04      2.36 o 
   0  14  -3      590.80      616.18     17.86 o 
   2  14  -3       23.94       23.83      1.87 o 
   4  14  -3       80.84       82.11      8.06 o 
  -1  15  -3       29.73       29.62      2.03 o 
   1  15  -3       26.78       24.17      1.91 o 
   3  15  -3        8.68        8.73      1.40 o 
   4   0  -2      466.48      502.09      6.29 o 
   6   0  -2      578.24      580.99      9.56 o 
   8   0  -2      302.34      307.04      8.30 o 
  -3   1  -2     3771.43     3720.52     42.57 o 
  -1   1  -2      631.38      642.34      7.27 o 
   3   1  -2      899.51      941.64     11.01 o 
   5   1  -2       33.70       33.31      1.11 o 
   7   1  -2      318.99      324.20      6.82 o 
  -4   2  -2     4859.15     4954.59     63.94 o 
  -2   2  -2     3561.87     3507.56     31.03 o 
   0   2  -2     2261.60     2143.99     17.78 o 
   4   2  -2      134.84      135.40      2.22 o 
   6   2  -2      189.26      192.44      3.81 o 
   8   2  -2      404.31      417.89     11.00 o 
  -5   3  -2       36.69       23.70      0.75 o 
  -3   3  -2     3527.27     3385.87     28.05 o 
  -1   3  -2     3447.95     3215.47     26.49 o 
   1   3  -2     3323.03     3027.70     25.05 o 
   3   3  -2       55.82       33.91      0.77 o 
   5   3  -2      729.41      721.97     10.23 o 
   7   3  -2      584.68      589.30     11.80 o 
 -10   4  -2        1.91        2.67      1.83 o 
  -8   4  -2      384.50      401.92     11.02 o 
  -6   4  -2      175.62      176.75      2.46 o 
  -4   4  -2      264.48      263.84      3.33 o 
  -2   4  -2      906.84     1006.69      9.30 o 
   0   4  -2      401.52      409.41      4.59 o 
   2   4  -2     2669.09     2691.78     22.41 o 
   4   4  -2      292.84      320.72      3.87 o 
   6   4  -2      127.95      126.54      2.80 o 
  -9   5  -2       66.73       65.71      9.18 o 
  -7   5  -2      154.53      144.43      5.33 o 
  -5   5  -2     1614.96     1697.36     15.83 o 
  -3   5  -2     1686.69     1760.91     17.23 o 
  -1   5  -2     1648.25     1631.76     14.14 o 
   1   5  -2     2436.12     2551.54     15.06 o 
   3   5  -2     1286.50     1317.92     12.90 o 
   5   5  -2       30.27       33.35      1.44 o 
   7   5  -2      307.47      301.29      8.55 o 
  -8   6  -2       74.86       86.99      9.68 o 
  -6   6  -2      373.05      362.18      7.45 o 
  -4   6  -2     1564.38     1573.53     17.83 o 
  -2   6  -2     1735.31     1809.68     17.52 o 
   0   6  -2     2192.17     2042.64     20.17 o 
   2   6  -2      309.79      270.71      4.87 o 
   4   6  -2     1055.06     1071.29     12.32 o 
   6   6  -2     3683.99     3782.33     62.57 o 
  -9   7  -2       56.68       48.42      7.17 o 
  -7   7  -2       22.50       20.04      4.03 o 
  -5   7  -2      230.26      200.56      3.71 o 
  -3   7  -2      222.33      225.20      3.48 o 
  -1   7  -2     1218.74     1308.35     22.59 o 
   1   7  -2       96.85       91.82      1.77 o 
   3   7  -2      342.45      311.19     11.82 o 
   5   7  -2      851.43      849.93     12.05 o 
   7   7  -2      638.12      675.12     11.52 o 
  -8   8  -2       33.07       32.56      6.30 o 
  -6   8  -2       54.82       61.35      4.04 o 
  -4   8  -2       33.94       42.13      1.94 o 
  -2   8  -2      157.61      143.45      2.68 o 
   0   8  -2      121.71      106.88      2.22 o 
   2   8  -2       39.59       33.27      2.20 o 
   4   8  -2      601.94      580.77      6.66 o 
   6   8  -2      159.20      163.58      4.74 o 
  -7   9  -2      139.86      127.32      7.75 o 
  -5   9  -2      412.13      404.73      7.98 o 
  -3   9  -2      329.91      313.22      6.33 o 
  -1   9  -2      486.68      494.44      5.82 o 
   1   9  -2      455.70      445.54      5.79 o 
   3   9  -2     1408.55     1414.24     14.14 o 
   5   9  -2     2251.38     2358.58     43.23 o 
   7   9  -2      639.21      669.83     18.75 o 
  -8  10  -2       21.79       22.78      2.98 o 
  -6  10  -2      282.65      289.89      6.31 o 
  -4  10  -2      265.41      257.68      5.53 o 
  -2  10  -2      621.41      614.98      9.38 o 
   0  10  -2      468.16      485.61      5.49 o 
   2  10  -2       70.14       69.21      2.86 o 
   4  10  -2      305.73      318.93      6.87 o 
   6  10  -2      256.24      232.47     10.12 o 
  -7  11  -2      138.79      129.77      8.91 o 
  -5  11  -2      115.68      114.67      3.26 o 
  -3  11  -2       89.95       82.21      5.54 o 
  -1  11  -2      357.45      369.93      6.37 o 
   1  11  -2      919.85      920.98     17.74 o 
   3  11  -2      364.63      360.09      7.44 o 
   5  11  -2      540.05      560.85     11.50 o 
   7  11  -2      159.28      154.01      5.34 o 
  -6  12  -2      375.66      390.74     12.47 o 
  -4  12  -2      137.90      142.96      3.85 o 
  -2  12  -2      100.66       98.96      2.39 o 
   0  12  -2      472.66      487.39     13.73 o 
   2  12  -2      286.96      291.17      6.36 o 
   4  12  -2       68.72       67.24      3.30 o 
   6  12  -2       62.09       61.27      3.80 o 
  -5  13  -2      198.84      184.02      6.34 o 
  -3  13  -2      128.59      136.49      3.17 o 
  -1  13  -2      472.32      475.16      8.27 o 
   1  13  -2       35.64       33.34      2.24 o 
   3  13  -2       31.20       29.93      2.15 o 
   5  13  -2       47.17       41.72      2.81 o 
  -4  14  -2       26.05       33.55      2.06 o 
  -2  14  -2       63.93       69.73      3.62 o 
   0  14  -2        0.57        2.58      1.75 o 
   2  14  -2      115.11      116.55      4.84 o 
   4  14  -2       52.21       51.90      4.94 o 
  -3  15  -2      190.88      193.16      9.70 o 
  -1  15  -2      210.81      234.10      9.79 o 
   1  15  -2      389.41      394.00     12.54 o 
   3  15  -2       83.04       85.48      5.34 o 
  -3   1  -1     2395.28     2327.58     26.64 o 
  -1   1  -1     2392.78     2563.40     38.83 o 
   1   1  -1     4505.21     4293.41     49.12 o 
   3   1  -1     1093.42     1031.25     12.52 o 
   5   1  -1      206.97      214.92      3.78 o 
   7   1  -1      121.93      113.59      2.30 o 
   9   1  -1      177.62      179.85      4.06 o 
  -4   2  -1     1114.54     1115.52      9.25 o 
  -2   2  -1     2335.33     2099.09     17.36 o 
   0   2  -1       84.11       75.35      1.36 o 
   6   2  -1     1075.94     1105.16     12.52 o 
   8   2  -1       53.18       46.75      2.22 o 
  -5   3  -1      239.23      259.00      3.99 o 
  -3   3  -1     6450.96     6818.29     78.72 o 
  -1   3  -1     5012.67     4489.49     36.57 o 
   3   3  -1     4355.58     4202.82     34.39 o 
   5   3  -1      185.72      201.62      3.79 o 
   7   3  -1      142.94      141.47      3.87 o 
   9   3  -1        3.20        0.98      1.40 o 
  -6   4  -1      666.29      683.17      9.10 o 
  -4   4  -1     3175.93     3320.24     31.18 o 
  -2   4  -1     5806.51     5694.36     56.60 o 
   2   4  -1      573.54      565.39      5.31 o 
   4   4  -1     2671.78     2703.75     25.28 o 
   6   4  -1       95.73       87.96      2.56 o 
   8   4  -1       62.46       62.80      2.65 o 
  -9   5  -1       98.73      117.22      5.98 o 
  -7   5  -1      213.48      205.18      6.80 o 
  -5   5  -1      182.30      186.99      2.97 o 
  -3   5  -1     2201.20     2280.49     21.64 o 
  -1   5  -1      478.49      545.55      5.23 o 
   1   5  -1      505.01      437.97      4.42 o 
   3   5  -1     5884.11     5729.87     47.23 o 
   5   5  -1     1077.74     1031.31     11.78 o 
   7   5  -1        8.03       12.89      1.38 o 
  -8   6  -1      334.29      330.94     10.55 o 
  -6   6  -1       89.97       84.25      2.07 o 
  -4   6  -1      339.48      328.37      7.09 o 
  -2   6  -1     2423.27     2541.47     24.02 o 
   0   6  -1        8.33        9.15      0.81 o 
   2   6  -1       22.79       28.32      1.16 o 
   4   6  -1     1640.50     1583.58     17.73 o 
   6   6  -1      614.14      596.73     10.25 o 
   8   6  -1      101.08       98.68      3.88 o 
  -9   7  -1        6.51        8.03      1.86 o 
  -7   7  -1       59.19       65.16      3.72 o 
  -5   7  -1      373.04      371.95      6.76 o 
  -3   7  -1      382.30      406.70      4.86 o 
  -1   7  -1      231.82      227.72      4.36 o 
   1   7  -1       42.30       31.11      1.17 o 
   3   7  -1     2068.70     2057.58     20.34 o 
   5   7  -1     1946.62     1977.51     18.45 o 
   7   7  -1      145.49      149.06      3.45 o 
  -8   8  -1      200.92      179.50     10.78 o 
  -6   8  -1      427.27      423.12      8.37 o 
  -4   8  -1     1233.42     1243.46     12.12 o 
  -2   8  -1      640.55      658.49      8.19 o 
   0   8  -1      240.18      291.51      3.31 o 
   2   8  -1      468.06      467.09      6.19 o 
   4   8  -1     5014.73     5076.19    122.60 o 
   6   8  -1      971.08      964.26     17.44 o 
   8   8  -1       78.60       90.73      3.92 o 
  -7   9  -1        2.35        1.99      0.90 o 
  -5   9  -1       15.19       19.19      1.22 o 
  -3   9  -1      369.74      338.51      5.31 o 
  -1   9  -1       52.24       62.95      2.12 o 
   1   9  -1       31.42       32.67      1.70 o 
   3   9  -1      239.79      240.11      3.77 o 
   5   9  -1      443.24      432.47      9.26 o 
   7   9  -1       14.17       12.68      1.10 o 
  -8  10  -1      168.89      178.79     11.05 o 
  -6  10  -1      176.71      183.51      4.45 o 
  -4  10  -1      127.36      125.69      4.83 o 
  -2  10  -1      214.71      230.86      8.39 o 
   0  10  -1        7.14        9.41      0.81 o 
   2  10  -1      383.40      378.40      8.04 o 
   4  10  -1      319.49      332.89      7.07 o 
   6  10  -1      681.03      702.73     13.77 o 
   8  10  -1      224.26      246.31     14.31 o 
  -7  11  -1       83.71       83.57      3.98 o 
  -5  11  -1      552.70      573.16     11.51 o 
  -3  11  -1      795.02      811.40     15.20 o 
  -1  11  -1      185.48      195.20      4.63 o 
   1  11  -1      257.29      234.42      7.56 o 
   3  11  -1     1367.59     1408.84     26.43 o 
   5  11  -1      688.03      694.60     13.89 o 
   7  11  -1       50.50       48.50      5.21 o 
  -6  12  -1       13.45       14.92      1.45 o 
  -4  12  -1      110.03      101.69      5.98 o 
  -2  12  -1      496.68      500.17      8.27 o 
   0  12  -1       23.61       28.79      1.92 o 
   2  12  -1       16.49       12.92      1.27 o 
   4  12  -1      297.18      301.28      9.06 o 
   6  12  -1      168.75      169.10      8.34 o 
  -5  13  -1      203.01      205.57     16.36 o 
  -3  13  -1      137.00      143.24      3.47 o 
  -1  13  -1      611.34      663.25     10.23 o 
   1  13  -1      339.99      368.05     11.83 o 
   3  13  -1      531.22      539.98     11.15 o 
   5  13  -1       72.60       72.44      3.73 o 
  -4  14  -1      116.67      112.48      6.02 o 
  -2  14  -1      145.37      145.51      3.71 o 
   0  14  -1      306.23      329.69      9.52 o 
   2  14  -1      554.01      555.33     11.35 o 
   4  14  -1       26.28       24.38      3.50 o 
  -3  15  -1        0.17        4.37      1.42 o 
  -1  15  -1       25.85       24.38      1.97 o 
   1  15  -1       99.73      107.71      5.15 o 
   3  15  -1        7.53        9.19      1.58 o 
   0  16  -1       98.62       95.28      6.22 o 
  -6   0   0     1693.42     1863.24     27.89 o 
  -4   0   0     1001.96      882.73     10.30 o 
   2   0   0     4831.09     4500.89     51.58 o 
   4   0   0      986.12      857.36     10.87 o 
   6   0   0     1722.80     1813.50     28.44 o 
   8   0   0      766.76      743.44     19.20 o 
  10   0   0       46.30       45.25      2.90 o 
  -5   1   0       84.26       91.63      1.06 o 
  -3   1   0       14.56        8.67      0.92 o 
  -1   1   0     1338.38     1335.87     15.50 o 
   3   1   0       15.93        8.11      0.43 o 
   5   1   0       80.68       92.66      1.70 o 
   7   1   0      417.09      424.65      9.29 o 
   9   1   0       71.39       56.57      1.89 o 
  -6   2   0      228.45      239.10      2.85 o 
  -4   2   0     2539.13     2600.13     30.07 o 
   0   2   0      895.21      881.33      6.03 o 
   4   2   0     2554.12     2605.24     17.63 o 
   6   2   0      232.15      251.04      4.03 o 
   8   2   0       14.50       14.68      1.02 o 
  -5   3   0      578.23      611.46      8.59 o 
  -3   3   0     1320.87     1261.26     15.09 o 
   3   3   0     1261.20     1217.10     12.45 o 
   5   3   0      597.68      633.90      6.48 o 
   7   3   0      962.26     1016.52     20.06 o 
   9   3   0      385.77      393.88     11.31 o 
  -6   4   0       73.86       66.80      1.69 o 
  -4   4   0      352.28      317.09      5.03 o 
  -2   4   0     5911.14     5847.92     76.17 o 
   0   4   0     1124.91      967.93      6.91 o 
   2   4   0     5868.64     5808.94     47.34 o 
   4   4   0      344.93      319.21      4.57 o 
   6   4   0       77.29       69.58      1.39 o 
   8   4   0      932.22      981.33     23.24 o 
  -7   5   0      192.10      183.48      5.32 o 
  -5   5   0     1451.70     1489.91     16.70 o 
  -3   5   0     5234.30     5195.30     61.80 o 
  -1   5   0     4303.32     4111.12     33.74 o 
   1   5   0     4334.93     4149.04     34.22 o 
   3   5   0     5203.14     5246.02     43.25 o 
   5   5   0     1439.77     1486.18     16.59 o 
   7   5   0      185.09      189.06      6.07 o 
   9   5   0       29.03       31.00      2.10 o 
  -8   6   0      186.01      204.57      7.05 o 
  -6   6   0      916.20      901.41     12.92 o 
  -4   6   0        7.06        4.19      0.61 o 
  -2   6   0      999.09      943.95      9.07 o 
   0   6   0     4442.31     4546.09     30.66 o 
   2   6   0      992.39      928.02     16.50 o 
   4   6   0        4.18        5.27      0.61 o 
   6   6   0      930.62      941.16     13.51 o 
   8   6   0      190.05      198.95      6.54 o 
  -9   7   0       72.12       63.69     10.23 o 
  -7   7   0      105.49       98.23      5.32 o 
  -5   7   0      642.87      640.26      9.09 o 
  -3   7   0      470.98      499.59      5.61 o 
  -1   7   0      479.75      463.75      5.55 o 
   1   7   0      492.04      463.41      5.33 o 
   3   7   0      467.21      492.70      5.75 o 
   5   7   0      653.96      645.02     20.40 o 
   7   7   0      107.92      103.04      2.53 o 
   9   7   0       70.87       73.98      4.26 o 
  -8   8   0      123.50      125.89     12.36 o 
  -6   8   0      427.66      447.24      8.64 o 
  -4   8   0      118.31      127.94      8.20 o 
  -2   8   0       64.26       57.96      1.45 o 
   0   8   0      143.41      128.42      3.63 o 
   2   8   0       63.76       57.14      1.76 o 
   4   8   0      123.50      121.86      3.08 o 
   6   8   0      422.96      439.97      8.47 o 
   8   8   0      125.31      127.05      4.62 o 
  -7   9   0      180.56      175.49      7.08 o 
  -5   9   0      246.05      232.55      5.04 o 
  -3   9   0     1737.21     1746.68     16.42 o 
  -1   9   0       99.72       95.55      3.20 o 
   1   9   0      108.38      102.79      2.21 o 
   3   9   0     1736.14     1724.86     17.16 o 
   5   9   0      262.39      255.52      5.52 o 
   7   9   0      179.49      163.38      4.56 o 
  -6  10   0      132.53      119.57      4.17 o 
  -4  10   0      226.68      218.12      9.92 o 
  -2  10   0      245.03      253.54      6.31 o 
   0  10   0      108.82       99.16      2.81 o 
   2  10   0      238.78      243.43      4.46 o 
   4  10   0      232.43      230.42      5.77 o 
   6  10   0      132.70      119.81      3.23 o 
  -7  11   0      272.87      290.71      9.21 o 
  -5  11   0       39.83       41.21      2.25 o 
  -3  11   0      808.23      834.92     13.25 o 
  -1  11   0      111.14      119.67      2.92 o 
   1  11   0      107.23      108.79      2.94 o 
   3  11   0      818.36      829.21     16.25 o 
   5  11   0       38.91       42.93      2.40 o 
   7  11   0      275.76      291.61     13.18 o 
  -6  12   0      167.55      175.37      5.70 o 
  -4  12   0      194.62      189.57      5.35 o 
  -2  12   0      127.66      121.51      4.66 o 
   0  12   0      410.24      399.63      9.03 o 
   2  12   0      131.17      128.08      4.12 o 
   4  12   0      187.99      192.00      4.71 o 
   6  12   0      167.37      171.20      7.12 o 
  -5  13   0       17.43       16.70      1.39 o 
  -3  13   0       21.63       20.39      1.53 o 
  -1  13   0      471.43      483.85      9.38 o 
   1  13   0      468.23      476.31      9.15 o 
   3  13   0       19.57       18.17      1.54 o 
   5  13   0       16.23       17.20      2.30 o 
  -4  14   0       30.24       32.09      2.54 o 
  -2  14   0       33.05       34.30      1.73 o 
   0  14   0       35.45       36.66      2.51 o 
   2  14   0       30.98       29.51      2.30 o 
   4  14   0       30.20       32.75      2.70 o 
  -3  15   0       77.90       75.49      5.82 o 
  -1  15   0      340.74      371.73     11.93 o 
   1  15   0      334.40      349.76     11.33 o 
   3  15   0       80.37       83.64      5.57 o 
   0  16   0      434.62      438.51     15.60 o 
  -7   1   1      125.22      112.00      2.25 o 
  -5   1   1      223.94      225.84      3.59 o 
  -3   1   1     1143.12     1055.29     12.63 o 
   1   1   1     2441.42     2565.72     17.07 o 
   3   1   1     2391.90     2346.78     15.84 o 
   5   1   1     4647.76     4834.02     44.88 o 
   7   1   1      441.29      442.79      8.57 o 
   9   1   1      238.46      239.86      5.34 o 
  -6   2   1     1049.55     1070.46     11.93 o 
  -4   2   1      233.83      236.53      2.48 o 
   2   2   1     2291.92     2080.60     14.50 o 
   4   2   1     1128.80     1121.88      7.97 o 
   6   2   1      208.61      204.81      4.50 o 
   8   2   1      197.40      190.07      4.22 o 
  10   2   1       44.37       48.46      2.31 o 
  -7   3   1      142.71      131.72      6.63 o 
  -5   3   1      185.75      201.93      3.54 o 
  -3   3   1     4353.86     4236.98     48.96 o 
   1   3   1     5011.75     4541.08     36.98 o 
   3   3   1     6446.34     6737.90     64.35 o 
   5   3   1      239.65      258.96      3.95 o 
   7   3   1      132.67      147.63      3.03 o 
   9   3   1      427.27      427.21      8.27 o 
  -6   4   1      105.77       93.49      2.15 o 
  -4   4   1     2640.13     2652.58     35.05 o 
  -2   4   1      541.36      559.03      7.14 o 
   0   4   1     8162.54     7376.89     84.58 o 
   2   4   1     5891.70     5872.36     47.90 o 
   4   4   1     3184.84     3321.20     30.92 o 
   6   4   1      660.56      682.09      7.64 o 
   8   4   1       44.78       45.80      2.56 o 
  10   4   1       91.15       94.01      6.04 o 
  -7   5   1       10.88       14.42      0.80 o 
  -5   5   1     1081.20     1028.23     16.50 o 
  -3   5   1     5870.57     5649.35     82.06 o 
  -1   5   1      491.88      434.54      4.94 o 
   1   5   1      481.04      548.03      9.82 o 
   3   5   1     2201.79     2294.11     21.72 o 
   5   5   1      197.05      198.81      2.99 o 
   7   5   1      205.54      195.65      6.42 o 
   9   5   1       96.88      119.70      5.81 o 
 -10   6   1       13.39       11.75      1.94 o 
  -8   6   1      100.98       96.20      4.03 o 
  -6   6   1      613.98      603.66      8.85 o 
  -4   6   1     1639.21     1607.85     18.09 o 
  -2   6   1       22.80       26.76      0.90 o 
   0   6   1        8.28       10.08      0.74 o 
   2   6   1     2423.68     2557.20     24.26 o 
   4   6   1      338.68      329.06      6.04 o 
   6   6   1       89.87       84.52      1.95 o 
   8   6   1      334.61      326.31      9.84 o 
  -9   7   1       30.96       34.28      6.40 o 
  -7   7   1      142.10      141.85      3.89 o 
  -5   7   1     1953.66     2021.94     19.21 o 
  -3   7   1     2021.79     2027.00     19.54 o 
  -1   7   1       44.23       32.43      1.05 o 
   1   7   1      216.08      217.10      3.10 o 
   3   7   1      392.52      409.86      4.91 o 
   5   7   1      353.97      356.27      4.41 o 
   7   7   1       59.94       68.18      3.21 o 
   9   7   1        6.58       10.22      2.05 o 
  -8   8   1       79.97       81.05     11.33 o 
  -6   8   1      998.11      991.90     17.94 o 
  -4   8   1     5031.81     5043.54     52.00 o 
  -2   8   1      491.97      489.63      5.16 o 
   0   8   1      235.38      290.99      4.81 o 
   2   8   1      668.84      683.06      8.43 o 
   4   8   1     1229.98     1224.08     12.54 o 
   6   8   1      432.45      429.03      8.28 o 
   8   8   1      194.64      187.71      8.44 o 
  -7   9   1       14.36       14.03      1.33 o 
  -5   9   1      441.96      426.65      8.61 o 
  -3   9   1      240.50      238.57      2.90 o 
  -1   9   1       31.36       36.36      1.59 o 
   1   9   1       52.32       58.36      6.22 o 
   3   9   1      370.61      342.49     10.79 o 
   5   9   1       14.87       16.88      1.27 o 
   7   9   1        2.44        1.83      1.20 o 
  -8  10   1      224.49      246.80     14.58 o 
  -6  10   1      690.21      708.04     19.35 o 
  -4  10   1      322.22      337.52      5.87 o 
  -2  10   1      386.93      378.73      5.05 o 
   0  10   1       10.15       11.37      1.04 o 
   2  10   1      207.18      220.55      4.21 o 
   4  10   1      117.47      119.76      7.39 o 
   6  10   1      174.42      181.88      4.38 o 
   8  10   1      172.73      174.94     10.59 o 
  -7  11   1       52.87       47.60      5.15 o 
  -5  11   1      700.35      715.76     11.71 o 
  -3  11   1     1359.31     1414.59     21.88 o 
  -1  11   1      252.13      237.27      3.97 o 
   1  11   1      188.06      194.17      3.93 o 
   3  11   1      815.45      821.62     15.87 o 
   5  11   1      549.62      592.79     11.86 o 
   7  11   1       83.69       89.72      5.23 o 
  -6  12   1      169.29      171.68      5.78 o 
  -4  12   1      297.04      288.52      5.45 o 
  -2  12   1       16.58       14.61      1.14 o 
   0  12   1       23.60       26.34      2.32 o 
   2  12   1      497.01      506.62     10.06 o 
   4  12   1      110.62      100.78      5.50 o 
   6  12   1       13.32       15.41      1.54 o 
  -5  13   1       70.77       68.21      3.75 o 
  -3  13   1      540.17      545.78     11.47 o 
  -1  13   1      338.88      368.14      7.55 o 
   1  13   1      622.59      673.57     12.19 o 
   3  13   1      133.58      143.51      3.79 o 
   5  13   1      206.59      201.67      7.80 o 
  -4  14   1       27.53       27.22      3.43 o 
  -2  14   1      543.95      560.04     12.48 o 
   0  14   1      303.98      305.64     11.03 o 
   2  14   1      151.55      145.10      5.60 o 
   4  14   1      119.01      110.57      4.99 o 
  -3  15   1        7.41        5.37      1.57 o 
  -1  15   1      100.11      104.56      5.12 o 
   1  15   1       25.76       26.29      2.31 o 
   3  15   1        0.16        1.25      1.11 o 
   0  16   1      100.52      104.84      6.60 o 
  -6   0   2      607.86      597.43     10.40 o 
  -4   0   2      479.66      510.24      6.92 o 
  -2   0   2      747.84      795.96      9.93 o 
   4   0   2      195.90      199.01      3.74 o 
   6   0   2     2789.36     2919.31     37.10 o 
   8   0   2     1254.95     1307.05     33.23 o 
  10   0   2       63.07       60.10      3.73 o 
  -7   1   2      314.22      315.43     10.29 o 
  -5   1   2       36.74       36.27      1.50 o 
  -3   1   2      926.09      961.84     12.44 o 
   1   1   2      609.22      632.11      4.58 o 
   3   1   2     3728.62     3647.95     21.12 o 
   5   1   2      395.09      391.84      4.84 o 
   7   1   2      943.54      926.03     13.24 o 
   9   1   2       94.02       95.09      2.76 o 
  -6   2   2      182.48      183.62      6.52 o 
  -4   2   2      126.25      129.64      2.27 o 
   0   2   2     2252.85     2167.87     19.90 o 
   2   2   2     3531.98     3515.83     23.57 o 
   4   2   2     4902.06     5053.49     46.88 o 
   6   2   2      160.24      157.71      2.73 o 
   8   2   2      106.39      116.96      6.16 o 
  10   2   2       83.04       73.31      3.06 o 
  -7   3   2      592.84      586.47      8.38 o 
  -5   3   2      751.89      735.15      7.84 o 
  -3   3   2       53.57       32.71      1.95 o 
  -1   3   2     3404.36     3116.68     25.68 o 
   1   3   2     3437.94     3221.22     41.31 o 
   3   3   2     3494.85     3364.06     22.78 o 
   5   3   2       37.72       26.20      1.01 o 
   7   3   2      588.42      564.86     11.02 o 
   9   3   2      197.51      202.42      4.67 o 
  -6   4   2      124.77      123.00      2.03 o 
  -4   4   2      281.15      308.87      5.18 o 
  -2   4   2     2701.72     2732.03     18.51 o 
   0   4   2      400.42      407.52      5.45 o 
   2   4   2      883.92      985.79      8.78 o 
   4   4   2      263.28      262.63      3.95 o 
   6   4   2      179.76      179.36      2.39 o 
   8   4   2      381.42      388.90      9.23 o 
  10   4   2        1.44        1.00      1.69 o 
  -7   5   2      315.89      296.16      6.01 o 
  -5   5   2       32.97       36.67      1.45 o 
  -3   5   2     1311.40     1340.10     13.02 o 
  -1   5   2     2443.77     2539.40     17.29 o 
   1   5   2     1645.58     1611.52     13.95 o 
   3   5   2     1721.38     1797.16     18.01 o 
   5   5   2     1617.06     1708.69     15.62 o 
   7   5   2      160.06      151.48      5.17 o 
   9   5   2       68.35       77.94      4.41 o 
  -6   6   2     3656.65     3737.47     69.67 o 
  -4   6   2     1052.40     1072.17     12.40 o 
  -2   6   2      317.39      270.71      2.91 o 
   0   6   2     2201.33     2096.70     18.08 o 
   2   6   2     1693.71     1773.07     17.19 o 
   4   6   2     1555.04     1553.95     17.45 o 
   6   6   2      357.09      364.15      7.22 o 
   8   6   2       69.17       80.61      3.67 o 
  -9   7   2        2.41        0.82      1.22 o 
  -7   7   2      627.71      655.55     11.37 o 
  -5   7   2      840.94      848.41     12.04 o 
  -3   7   2      331.23      306.37      4.88 o 
  -1   7   2       97.48       92.82      1.49 o 
   1   7   2     1224.01     1310.23     13.21 o 
   3   7   2      227.02      224.12      9.02 o 
   5   7   2      223.89      198.76      3.59 o 
   7   7   2       21.49       23.08      2.02 o 
   9   7   2       55.96       52.93      4.17 o 
  -8   8   2      168.97      133.11      9.00 o 
  -6   8   2      164.96      162.12      3.74 o 
  -4   8   2      600.74      600.04      5.54 o 
  -2   8   2       35.43       30.80      1.26 o 
   0   8   2      124.80      105.26      2.78 o 
   2   8   2      162.88      150.34      3.17 o 
   4   8   2       31.92       37.20      1.65 o 
   6   8   2       51.77       60.76      2.28 o 
   8   8   2       34.96       30.76      2.43 o 
  -7   9   2      640.54      616.66     27.49 o 
  -5   9   2     2203.26     2286.38     34.43 o 
  -3   9   2     1411.10     1430.88     11.55 o 
  -1   9   2      476.24      478.31      6.58 o 
   1   9   2      477.03      492.79      7.92 o 
   3   9   2      336.10      331.65      5.63 o 
   5   9   2      415.60      415.28      8.12 o 
   7   9   2      130.92      108.38      4.35 o 
  -6  10   2      253.88      229.56      5.51 o 
  -4  10   2      302.29      314.61      5.52 o 
  -2  10   2       65.70       63.93      2.71 o 
   0  10   2      473.49      488.07      6.08 o 
   2  10   2      615.37      616.32      9.32 o 
   4  10   2      265.89      251.22      5.36 o 
   6  10   2      275.55      289.90      6.32 o 
   8  10   2       22.22       22.26      2.59 o 
  -7  11   2      155.10      144.19      5.25 o 
  -5  11   2      544.87      585.39     22.32 o 
  -3  11   2      355.78      351.11      5.93 o 
  -1  11   2      913.97      909.80     35.45 o 
   1  11   2      366.48      373.57      7.86 o 
   3  11   2       85.06       74.05      2.54 o 
   5  11   2      110.96      115.23      5.18 o 
   7  11   2      139.04      144.70      7.43 o 
  -6  12   2       61.36       53.79      3.15 o 
  -4  12   2       64.73       61.27      3.07 o 
  -2  12   2      293.24      303.68      6.85 o 
   0  12   2      466.91      471.42     17.38 o 
   2  12   2      106.12       99.40      2.75 o 
   4  12   2      131.12      130.25      3.63 o 
   6  12   2      379.24      403.49     12.55 o 
  -5  13   2       46.95       47.82      3.00 o 
  -3  13   2       30.98       27.80      2.07 o 
  -1  13   2       34.65       38.60      2.40 o 
   1  13   2      476.06      477.98     10.07 o 
   3  13   2      125.58      132.56      4.54 o 
   5  13   2      197.38      186.87      7.88 o 
  -4  14   2       51.20       56.70      4.41 o 
  -2  14   2      114.98      126.94     10.63 o 
   0  14   2        0.51        5.61      3.27 o 
   2  14   2       62.57       64.02      3.59 o 
   4  14   2       25.46       31.72      2.52 o 
  -3  15   2       82.61       90.80      5.68 o 
  -1  15   2      391.00      395.86     12.62 o 
   1  15   2      205.37      222.46      7.65 o 
   3  15   2      189.01      195.74      9.77 o 
  -7   1   3      262.87      274.99      4.37 o 
  -5   1   3      833.61      899.20      9.32 o 
  -3   1   3      261.51      247.50      2.43 o 
  -1   1   3      874.08      830.98      5.12 o 
   1   1   3     6228.76     5701.75     35.87 o 
   3   1   3     1418.28     1403.75      8.55 o 
   5   1   3     2423.07     2537.51     22.57 o 
   7   1   3     1287.84     1363.65     25.34 o 
   9   1   3       83.81       78.36      2.50 o 
  -6   2   3       41.72       38.59      2.67 o 
  -4   2   3      877.32      854.42      6.94 o 
  -2   2   3     9727.65     9425.70     80.96 o 
   0   2   3     6422.30     5857.59     47.69 o 
   2   2   3     1824.38     1713.22     12.32 o 
   4   2   3     2827.95     2838.99     21.79 o 
   6   2   3     1784.30     1810.89     17.13 o 
   8   2   3      645.00      641.25     11.42 o 
  10   2   3      197.55      194.00      8.20 o 
  -7   3   3       73.28       71.08      1.97 o 
  -5   3   3      174.89      177.71      2.78 o 
  -3   3   3     5488.57     5719.51     47.00 o 
  -1   3   3      561.95      595.61      4.33 o 
   1   3   3     2248.45     2245.96     15.41 o 
   3   3   3    10786.79    10855.34     99.45 o 
   5   3   3      814.96      843.56      9.64 o 
   7   3   3       42.71       32.18      1.49 o 
   9   3   3      116.68      115.57      4.12 o 
  -8   4   3      366.80      363.72      9.12 o 
  -6   4   3      531.10      503.02      5.52 o 
  -4   4   3     1122.49     1154.18     16.15 o 
  -2   4   3      990.25     1031.67      9.31 o 
   0   4   3      679.91      596.48      8.09 o 
   2   4   3     6399.15     6438.19     48.72 o 
   4   4   3      962.02      996.47      8.28 o 
   6   4   3      819.80      852.74     12.36 o 
   8   4   3      200.59      212.26      8.12 o 
  -7   5   3      138.62      137.54      3.26 o 
  -5   5   3      341.07      328.42      5.66 o 
  -3   5   3     5928.80     5932.25     58.12 o 
  -1   5   3     3358.24     3444.74     28.80 o 
   1   5   3      332.79      370.14      5.58 o 
   3   5   3      600.52      619.11      6.68 o 
   5   5   3       44.14       45.52      1.48 o 
   7   5   3       64.81       55.91      2.06 o 
   9   5   3      289.01      293.18     13.43 o 
  -8   6   3       78.25       75.46      2.90 o 
  -6   6   3      615.08      603.88     16.33 o 
  -4   6   3      307.26      314.80      3.58 o 
  -2   6   3      241.38      288.35      4.73 o 
   0   6   3       98.70      103.99      2.15 o 
   2   6   3      635.26      692.41     10.81 o 
   4   6   3     1584.61     1654.17     18.61 o 
   6   6   3       42.07       39.50      1.36 o 
   8   6   3       53.88       47.08      2.82 o 
  -9   7   3       25.43       28.82      2.50 o 
  -7   7   3       11.30       10.73      1.82 o 
  -5   7   3     2519.63     2612.02     28.72 o 
  -3   7   3      898.27      870.35      8.32 o 
  -1   7   3     1074.32     1058.64     12.59 o 
   1   7   3     3148.70     3195.32     30.47 o 
   3   7   3     1129.54     1146.07     13.44 o 
   5   7   3      381.47      392.61      6.15 o 
   7   7   3       67.14       67.34      3.50 o 
   9   7   3      183.54      190.86     11.64 o 
  -8   8   3      100.86      113.70      3.85 o 
  -6   8   3      244.08      246.07      4.33 o 
  -4   8   3      644.12      639.13      7.88 o 
  -2   8   3      946.18      955.20      9.21 o 
   0   8   3      839.17      910.87     10.96 o 
   2   8   3       96.94       80.91      2.09 o 
   4   8   3       33.11       34.04      1.52 o 
   6   8   3      176.52      144.16      3.28 o 
   8   8   3       17.80       16.49      2.09 o 
  -7   9   3      119.72      116.97      3.19 o 
  -5   9   3      161.80      153.19      3.41 o 
  -3   9   3      114.64      117.31      2.84 o 
  -1   9   3      195.04      198.88      4.02 o 
   1   9   3      205.34      213.97      6.85 o 
   3   9   3      233.40      218.37      4.01 o 
   5   9   3        2.45        0.82      0.75 o 
   7   9   3        4.93        6.96      1.85 o 
  -8  10   3       97.84       99.86      6.32 o 
  -6  10   3      283.22      293.53     10.22 o 
  -4  10   3      877.03      914.09     23.83 o 
  -2  10   3      677.61      646.82     14.18 o 
   0  10   3      249.14      257.16      4.78 o 
   2  10   3       51.80       45.80      1.91 o 
   4  10   3      236.20      249.27      6.09 o 
   6  10   3       12.90       13.76      1.80 o 
  -7  11   3        5.22       10.47      1.44 o 
  -5  11   3      153.70      160.97      4.20 o 
  -3  11   3      149.90      135.80      6.21 o 
  -1  11   3      245.46      237.96     10.67 o 
   1  11   3      281.18      277.42      6.16 o 
   3  11   3      101.51       95.48      3.75 o 
   5  11   3       43.89       48.41      2.06 o 
   7  11   3       56.37       52.99      4.37 o 
  -6  12   3       42.79       41.03      5.16 o 
  -4  12   3       11.65       13.89      1.65 o 
  -2  12   3        0.12       -1.21      1.28 o 
   0  12   3      317.73      326.52      6.95 o 
   2  12   3      144.44      132.16      4.18 o 
   4  12   3      224.08      216.28      5.42 o 
   6  12   3       20.79       18.78      1.93 o 
  -5  13   3       24.11       26.45      2.40 o 
  -3  13   3      383.71      362.41      9.47 o 
  -1  13   3      224.10      226.87      6.35 o 
   1  13   3        8.74       12.81      1.41 o 
   3  13   3        8.51       10.26      1.12 o 
   5  13   3       48.65       60.01      3.23 o 
  -4  14   3       83.48       87.77      4.96 o 
  -2  14   3       21.36       19.07      2.35 o 
   0  14   3      597.01      648.76     18.60 o 
   2  14   3       34.34       33.76      2.31 o 
   4  14   3      107.30      108.53      5.77 o 
  -3  15   3        8.57       11.00      3.18 o 
  -1  15   3       27.08       23.59      5.06 o 
   1  15   3       29.33       30.38      2.78 o 
  -8   0   4      527.59      538.43     13.98 o 
  -6   0   4      961.30     1010.74     15.06 o 
  -4   0   4       34.05       37.72      2.64 o 
  -2   0   4     2263.93     2231.96     18.62 o 
   0   0   4    10237.83    10200.84    131.95 o 
   2   0   4     2194.26     2603.19     28.90 o 
   4   0   4      455.20      445.27      6.76 o 
   6   0   4     5288.05     5404.92    137.46 o 
   8   0   4       11.90       13.02      2.06 o 
  10   0   4       53.87       46.29      3.02 o 
  -7   1   4      234.21      244.49      5.35 o 
  -5   1   4      378.48      403.16      4.15 o 
  -3   1   4      810.67      746.33      9.43 o 
  -1   1   4      548.82      520.77      3.51 o 
   1   1   4      288.30      302.66      2.52 o 
   3   1   4       62.15       49.38      0.82 o 
   5   1   4      571.05      554.83      5.05 o 
   7   1   4      613.86      596.63     11.56 o 
   9   1   4      186.45      176.62      5.79 o 
  -8   2   4       74.17       74.73      4.54 o 
  -6   2   4       78.56       83.35      2.99 o 
  -4   2   4     1185.39     1211.85     16.43 o 
  -2   2   4      659.56      775.36     10.53 o 
   0   2   4     3442.39     3613.25     21.14 o 
   2   2   4      975.77      985.79      6.31 o 
   4   2   4      444.09      387.53      3.16 o 
   6   2   4      218.58      205.91      3.97 o 
   8   2   4      704.32      725.40     14.25 o 
  -7   3   4      502.25      498.76     10.07 o 
  -5   3   4      121.01      125.05      1.80 o 
  -3   3   4      531.04      467.17      4.36 o 
  -1   3   4      481.43      446.80      4.99 o 
   1   3   4      627.36      596.23      4.74 o 
   3   3   4      858.83      881.45      7.40 o 
   5   3   4     1535.18     1587.57     10.33 o 
   7   3   4      646.02      671.80     12.71 o 
   9   3   4       18.40       19.88      2.76 o 
  -8   4   4      398.27      387.28      7.07 o 
  -6   4   4      172.72      168.33      2.86 o 
  -4   4   4      500.05      488.09      6.24 o 
  -2   4   4     7107.31     7276.47    129.63 o 
   0   4   4     1983.40     2075.47     17.88 o 
   2   4   4      768.68      754.97      6.47 o 
   4   4   4      102.02       89.83      1.81 o 
   6   4   4       27.65       27.70      1.42 o 
   8   4   4       85.83       79.47      2.70 o 
  -7   5   4      377.44      400.87      6.42 o 
  -5   5   4     1100.59     1072.32     10.52 o 
  -3   5   4     1413.37     1406.97     14.36 o 
  -1   5   4      938.76     1025.90     10.40 o 
   1   5   4      503.62      497.92      5.62 o 
   3   5   4      676.52      679.32      6.75 o 
   5   5   4       19.12       18.39      0.88 o 
   7   5   4       50.40       60.45      2.24 o 
   9   5   4       23.72       22.07      2.37 o 
  -8   6   4       43.15       34.48      4.50 o 
  -6   6   4      703.99      706.20     11.03 o 
  -4   6   4     1285.55     1299.05     12.62 o 
  -2   6   4      110.55       80.30      2.59 o 
   0   6   4     1904.32     1884.02     18.52 o 
   2   6   4     2630.38     2569.38     28.40 o 
   4   6   4      775.57      812.51      9.45 o 
   6   6   4      144.70      138.92      4.97 o 
   8   6   4      114.56      110.67      5.70 o 
  -7   7   4      280.03      271.95      5.45 o 
  -5   7   4      705.33      721.17      8.72 o 
  -3   7   4      275.91      287.20      2.87 o 
  -1   7   4     1364.73     1420.83     16.56 o 
   1   7   4     2988.44     3105.12     30.46 o 
   3   7   4       85.77       91.02      1.98 o 
   5   7   4      300.53      290.91      6.06 o 
   7   7   4      154.20      146.96      5.70 o 
  -8   8   4      114.05      109.27      5.20 o 
  -6   8   4      121.29      122.97      3.07 o 
  -4   8   4      188.96      190.63      2.97 o 
  -2   8   4      231.03      222.87      4.77 o 
   0   8   4      699.79      657.49      8.46 o 
   2   8   4      301.73      301.47      5.31 o 
   4   8   4      179.55      168.29      3.91 o 
   6   8   4      149.59      131.58      3.13 o 
   8   8   4       22.30       20.29      2.30 o 
  -7   9   4      147.21      139.30      8.43 o 
  -5   9   4      805.83      793.44     21.48 o 
  -3   9   4     1426.91     1452.39     20.82 o 
  -1   9   4     1387.84     1474.35     16.95 o 
   1   9   4      900.61      911.47     13.65 o 
   3   9   4     1908.33     1962.72     36.29 o 
   5   9   4       26.15       24.68      1.35 o 
   7   9   4       96.00       74.82      4.34 o 
  -6  10   4       50.82       50.07      2.57 o 
  -4  10   4      126.08      133.60      3.55 o 
  -2  10   4       94.99      106.03      4.21 o 
   0  10   4      309.70      310.39      6.90 o 
   2  10   4      264.78      246.81      5.59 o 
   4  10   4      274.57      239.45      5.04 o 
   6  10   4      139.65      127.31      6.43 o 
  -7  11   4       15.66       12.12      1.57 o 
  -5  11   4       37.03       34.90      2.15 o 
  -3  11   4      239.88      247.40      5.39 o 
  -1  11   4      947.45      940.53     17.55 o 
   1  11   4      314.89      309.38      6.59 o 
   3  11   4       77.94       71.86      3.52 o 
   5  11   4      276.31      274.76      5.98 o 
  -6  12   4      128.75      137.34      8.02 o 
  -4  12   4      102.49      106.82      4.22 o 
  -2  12   4      520.34      524.80     10.76 o 
   0  12   4      547.18      562.97     20.74 o 
   2  12   4      189.89      180.55      5.13 o 
   4  12   4      282.27      264.30     10.71 o 
   6  12   4      133.13      139.90      8.91 o 
  -5  13   4       67.84       70.89      5.54 o 
  -3  13   4       22.04       21.88      1.92 o 
  -1  13   4       48.75       57.54      3.13 o 
   1  13   4       29.13       29.57      2.22 o 
   3  13   4        4.92        4.32      1.26 o 
   5  13   4      183.57      160.40      7.29 o 
  -4  14   4       39.52       41.99      3.26 o 
  -2  14   4      347.75      345.19     11.05 o 
   0  14   4      100.78       98.92      4.69 o 
   2  14   4       55.55       56.84      3.46 o 
  -1  15   4      114.21      118.60      5.54 o 
   1  15   4       78.66       83.06      4.80 o 
  -7   1   5      142.90      140.71     10.16 o 
  -5   1   5      578.42      564.45      6.59 o 
  -3   1   5     1897.29     2023.36     15.87 o 
  -1   1   5      191.67      167.65      1.55 o 
   1   1   5     1803.72     1980.90     12.05 o 
   3   1   5       93.26       85.87      1.20 o 
   5   1   5      454.26      440.45      3.51 o 
   7   1   5      181.32      174.19      4.24 o 
   9   1   5      187.64      196.34      6.66 o 
  -8   2   5      184.93      195.02      4.18 o 
  -6   2   5        8.37        9.02      0.92 o 
  -4   2   5      523.35      532.69      6.66 o 
  -2   2   5      848.63      843.13      7.12 o 
   0   2   5      224.43      272.24      2.28 o 
   2   2   5      139.62      135.01      1.57 o 
   4   2   5      498.59      497.25      4.49 o 
   6   2   5      661.69      662.78     12.93 o 
   8   2   5      270.58      280.19      6.07 o 
  -7   3   5      121.24      120.98      4.50 o 
  -5   3   5      174.23      164.91      2.07 o 
  -3   3   5     2753.65     2926.63     23.07 o 
  -1   3   5     3244.90     3395.42     26.13 o 
   1   3   5     1151.83     1174.14      9.58 o 
   3   3   5      178.95      207.66      2.25 o 
   5   3   5      695.25      679.09      6.93 o 
   7   3   5       36.02       36.43      1.77 o 
   9   3   5       90.56       86.84      3.62 o 
  -8   4   5      274.37      284.02      8.99 o 
  -6   4   5      541.92      519.16      8.78 o 
  -4   4   5     1352.92     1387.66     13.09 o 
  -2   4   5       48.21       48.67      1.71 o 
   0   4   5     1608.93     1552.70     15.30 o 
   2   4   5     1329.10     1407.12     11.53 o 
   4   4   5      557.09      545.41      4.92 o 
   6   4   5      555.01      576.49     11.09 o 
   8   4   5      365.21      379.48     11.22 o 
  -7   5   5      227.49      244.44      5.44 o 
  -5   5   5      879.86      893.18     10.61 o 
  -3   5   5      792.80      849.99     10.54 o 
  -1   5   5     1213.63     1263.01     18.22 o 
   1   5   5     1407.19     1424.80     14.25 o 
   3   5   5     1703.08     1682.80     15.56 o 
   5   5   5       80.70       76.26      2.39 o 
   7   5   5       96.95       94.05      2.97 o 
   9   5   5      246.47      241.71     13.69 o 
  -8   6   5      122.18      123.70      4.11 o 
  -6   6   5      324.58      321.95      5.36 o 
  -4   6   5      160.37      161.26      2.68 o 
  -2   6   5      756.47      834.21     10.41 o 
   0   6   5      582.80      553.86      8.59 o 
   2   6   5      183.34      179.02      6.92 o 
   4   6   5       88.18       91.82      2.17 o 
   6   6   5        0.19        1.29      1.10 o 
   8   6   5       33.59       33.18      2.77 o 
  -7   7   5      284.76      266.07      6.00 o 
  -5   7   5      575.95      550.64     11.07 o 
  -3   7   5       56.29       54.65      2.24 o 
  -1   7   5      662.18      653.14      8.57 o 
   1   7   5      778.55      733.75      8.01 o 
   3   7   5      570.78      544.00     14.25 o 
   5   7   5       74.35       75.04      2.18 o 
   7   7   5      133.90      121.06      5.03 o 
  -8   8   5       37.01       35.72      4.78 o 
  -6   8   5      748.64      760.24     22.38 o 
  -4   8   5      616.51      603.39     11.95 o 
  -2   8   5      256.48      266.55      5.09 o 
   0   8   5     2338.67     2422.55     22.58 o 
   2   8   5     2394.94     2409.77     32.69 o 
   4   8   5      389.53      369.99      8.52 o 
   6   8   5       37.39       36.00      2.82 o 
   8   8   5       55.58       61.72      4.66 o 
  -7   9   5       76.58       60.76      3.05 o 
  -5   9   5       33.34       30.43      2.00 o 
  -3   9   5      277.53      237.94      5.39 o 
  -1   9   5       81.49       67.47      2.59 o 
   1   9   5      101.76       90.08      6.09 o 
   3   9   5       69.14       67.60      5.64 o 
   5   9   5       75.40       79.64      2.97 o 
   7   9   5        5.33        5.94      1.71 o 
  -6  10   5       72.60       82.07      4.95 o 
  -4  10   5      221.60      212.52      4.67 o 
  -2  10   5      977.54      999.59     18.46 o 
   0  10   5      354.03      345.98      7.33 o 
   2  10   5      340.15      332.26      7.23 o 
   4  10   5      233.07      254.38      5.73 o 
   6  10   5       23.86       26.00      2.53 o 
  -5  11   5      146.92      151.34      5.15 o 
  -3  11   5      208.41      198.57      5.16 o 
  -1  11   5       79.56       81.78      3.36 o 
   1  11   5      347.62      336.18      6.68 o 
   3  11   5      561.86      544.68     14.75 o 
   5  11   5       39.97       36.65      1.95 o 
  -6  12   5       40.13       45.93      3.66 o 
  -4  12   5       88.10       84.59      4.34 o 
  -2  12   5      194.66      192.93      4.98 o 
   0  12   5       32.67       26.61      1.99 o 
   2  12   5       74.27       76.53      3.28 o 
   4  12   5       32.87       37.38      2.08 o 
  -5  13   5       41.36       42.81      3.12 o 
  -3  13   5      275.55      276.97      8.70 o 
  -1  13   5      317.95      304.20      9.34 o 
   1  13   5       84.25       87.58      5.39 o 
   3  13   5      162.34      171.56      9.26 o 
  -2  14   5       57.98       52.07      3.87 o 
   0  14   5       37.93       27.78      2.34 o 
   2  14   5       40.55       37.43      2.80 o 
  -6   0   6      505.57      518.18     15.16 o 
  -4   0   6     2521.87     2497.85     39.88 o 
  -2   0   6       67.76       68.45      1.46 o 
   0   0   6     1615.50     1725.94     16.82 o 
   2   0   6      159.07      203.14      4.11 o 
   4   0   6      166.45      163.79      2.65 o 
   6   0   6     5527.45     5759.30    129.60 o 
   8   0   6      902.70      936.65     39.56 o 
  -7   1   6       42.24       41.81      3.25 o 
  -5   1   6      702.98      750.13      8.52 o 
  -3   1   6      452.52      463.09      4.81 o 
  -1   1   6     2131.19     2277.54     15.45 o 
   1   1   6     1421.88     1561.24     12.70 o 
   3   1   6      138.49      129.27      1.80 o 
   5   1   6      774.35      777.63      7.96 o 
   7   1   6       77.27       83.74      2.72 o 
   9   1   6       34.25       30.99      2.06 o 
  -8   2   6      353.99      344.48     10.57 o 
  -6   2   6      589.54      585.57     12.07 o 
  -4   2   6      511.76      508.43      4.53 o 
  -2   2   6      444.13      429.66      3.49 o 
   0   2   6     1372.27     1509.06     10.55 o 
   2   2   6      454.66      435.92      4.08 o 
   4   2   6      868.94      876.45      7.88 o 
   6   2   6      248.35      243.86      5.42 o 
   8   2   6      314.48      321.75      9.76 o 
  -7   3   6      350.58      336.25      7.83 o 
  -5   3   6      618.91      634.87      8.42 o 
  -3   3   6     1477.92     1588.45     16.68 o 
  -1   3   6     1581.01     1605.20     11.24 o 
   1   3   6      410.84      406.03      3.52 o 
   3   3   6       19.77       16.09      0.75 o 
   5   3   6      915.89      898.01     11.94 o 
   7   3   6      979.30      989.24     18.39 o 
  -8   4   6       61.42       55.04      5.40 o 
  -6   4   6      390.45      376.90      7.93 o 
  -4   4   6      262.78      293.96      5.36 o 
  -2   4   6     1605.92     1693.52     15.96 o 
   0   4   6      787.75      776.24      5.92 o 
   2   4   6      299.03      321.81      3.79 o 
   4   4   6      926.90      919.53      9.21 o 
   6   4   6      189.85      172.40      4.04 o 
   8   4   6      235.75      237.02      7.85 o 
  -7   5   6      757.46      754.48     18.07 o 
  -5   5   6      240.50      221.01      4.06 o 
  -3   5   6      200.66      187.53      2.40 o 
  -1   5   6       23.11       15.89      1.92 o 
   1   5   6     1160.57     1106.89     13.07 o 
   3   5   6      534.69      532.27      7.88 o 
   5   5   6      322.96      330.18      4.68 o 
   7   5   6      173.96      186.27      4.66 o 
  -8   6   6      115.95      107.21      5.88 o 
  -6   6   6      448.73      422.87      8.18 o 
  -4   6   6      117.97      123.95      2.53 o 
  -2   6   6     1446.43     1527.95     14.84 o 
   0   6   6     2243.30     2288.75     25.34 o 
   2   6   6      506.02      481.23      9.04 o 
   4   6   6      415.59      405.12      6.70 o 
   6   6   6      137.89      120.55      3.41 o 
   8   6   6       83.19       99.85      6.76 o 
  -7   7   6        9.55        6.83      1.09 o 
  -5   7   6      319.01      300.83      5.19 o 
  -3   7   6      230.07      230.33      4.31 o 
  -1   7   6      298.78      318.92      4.33 o 
   1   7   6     1320.37     1286.32     24.77 o 
   3   7   6        9.38       11.31      1.84 o 
   5   7   6      213.63      198.89      4.23 o 
   7   7   6       91.41       87.51      5.06 o 
  -8   8   6       33.91       27.70      2.53 o 
  -6   8   6       36.45       34.45      2.85 o 
  -4   8   6      164.96      158.81      6.64 o 
  -2   8   6      154.95      162.57      3.96 o 
   0   8   6      298.18      291.25      5.15 o 
   2   8   6      834.17      836.92     16.63 o 
   4   8   6       34.57       36.34      1.66 o 
   6   8   6       41.15       45.42      3.27 o 
  -7   9   6      107.45      108.94      4.16 o 
  -5   9   6       33.50       25.56      2.11 o 
  -3   9   6      300.13      290.01      6.64 o 
  -1   9   6      880.36      901.91     17.41 o 
   1   9   6      621.28      613.31     12.28 o 
   3   9   6     1161.78     1161.35     19.56 o 
   5   9   6      324.34      343.97      6.98 o 
   7   9   6       72.73       74.36      5.40 o 
  -6  10   6       30.91       32.52      4.73 o 
  -4  10   6       71.36       69.53      2.87 o 
  -2  10   6       36.73       35.30      2.48 o 
   0  10   6       46.23       51.18      2.57 o 
   2  10   6      105.84       98.43      3.28 o 
   4  10   6       59.50       51.03      2.19 o 
   6  10   6       43.83       38.59      3.58 o 
  -5  11   6       60.67       61.00      3.51 o 
  -3  11   6       15.79       14.22      1.41 o 
  -1  11   6      197.99      188.48      4.83 o 
   1  11   6      216.30      223.43      5.27 o 
   3  11   6      177.19      179.89      4.47 o 
   5  11   6       75.87       68.49      2.89 o 
  -4  12   6       40.64       42.27      2.92 o 
  -2  12   6      362.59      352.65      7.49 o 
   0  12   6       98.09       97.84      3.35 o 
   2  12   6       69.08       67.28      3.43 o 
   4  12   6      156.05      155.45      6.88 o 
  -3  13   6       21.69       20.26      2.06 o 
  -1  13   6       63.39       62.33      3.42 o 
   1  13   6       29.26       31.09      2.28 o 
   3  13   6       23.23       18.30      3.98 o 
  -2  14   6       53.29       61.31      4.45 o 
   0  14   6       60.55       49.00      3.66 o 
  -9   1   7        3.24        4.21      1.54 o 
  -7   1   7      137.67      137.82      4.80 o 
  -5   1   7      890.01      920.08     13.80 o 
  -3   1   7     1176.05     1186.87      8.15 o 
  -1   1   7      469.05      475.58      4.36 o 
   1   1   7        1.80        5.12      0.54 o 
   3   1   7       79.90       77.71      2.07 o 
   5   1   7      119.63      126.57      2.66 o 
   7   1   7       22.89       16.12      1.84 o 
  -8   2   7      109.42      113.54      7.71 o 
  -6   2   7      157.11      166.92      7.79 o 
  -4   2   7     1493.29     1556.98     17.63 o 
  -2   2   7     1170.57     1146.87      9.59 o 
   0   2   7      306.34      299.70      3.04 o 
   2   2   7      175.29      171.45      2.14 o 
   4   2   7     3205.41     3258.09     30.78 o 
   6   2   7      138.27      130.07      3.47 o 
   8   2   7       89.41       93.25      3.81 o 
  -9   3   7       77.14       57.66      8.71 o 
  -7   3   7        8.34        7.48      1.17 o 
  -5   3   7      146.04      144.65      4.10 o 
  -3   3   7      432.96      420.54      4.95 o 
  -1   3   7      305.89      290.24      3.00 o 
   1   3   7      197.70      202.00      2.37 o 
   3   3   7      577.63      589.77      6.26 o 
   5   3   7      765.01      766.70     10.02 o 
   7   3   7      168.48      174.09      4.40 o 
  -8   4   7       59.47       56.58      5.43 o 
  -6   4   7      520.69      543.27     14.36 o 
  -4   4   7      104.31       92.98      4.99 o 
  -2   4   7       69.68       65.98      2.10 o 
   0   4   7      209.62      190.15      2.46 o 
   2   4   7     1172.66     1201.33      8.60 o 
   4   4   7      629.79      592.28      8.19 o 
   6   4   7      214.91      223.20      5.40 o 
   8   4   7      133.38      140.60      6.31 o 
  -7   5   7       89.93       67.06      6.98 o 
  -5   5   7      231.51      226.56      8.26 o 
  -3   5   7      250.99      268.76      5.22 o 
  -1   5   7      237.02      232.07      2.95 o 
   1   5   7      281.27      289.30      3.06 o 
   3   5   7     3321.35     3412.29     42.85 o 
   5   5   7      754.40      761.37      9.34 o 
   7   5   7       61.77       60.94      2.75 o 
  -8   6   7       23.87       15.94      1.55 o 
  -6   6   7       47.85       42.52      3.30 o 
  -4   6   7        8.19        9.28      1.22 o 
  -2   6   7       80.53       69.29      3.99 o 
   0   6   7      785.09      820.40     12.12 o 
   2   6   7       50.40       57.25      2.54 o 
   4   6   7      222.29      208.42      3.84 o 
   6   6   7        7.54        8.30      2.01 o 
  -7   7   7      267.91      271.97      8.52 o 
  -5   7   7      285.84      276.72      4.78 o 
  -3   7   7        8.51        9.05      1.23 o 
  -1   7   7       90.88       91.93      3.29 o 
   1   7   7     2809.68     2903.02     52.75 o 
   3   7   7      599.10      622.61     11.81 o 
   5   7   7       84.19       90.76      5.16 o 
   7   7   7      251.21      258.68     15.31 o 
  -6   8   7      128.90      118.10      8.49 o 
  -4   8   7       92.55       80.34      2.41 o 
  -2   8   7       69.55       77.02      2.34 o 
   0   8   7      260.11      257.90     12.08 o 
   2   8   7     2695.62     2809.69     49.37 o 
   4   8   7      167.90      147.86      3.82 o 
   6   8   7      124.29      130.56      7.07 o 
  -7   9   7       12.83        9.43      1.55 o 
  -5   9   7      127.96      121.00      3.42 o 
  -3   9   7      125.82       93.87     10.42 o 
  -1   9   7       27.50       28.17      2.12 o 
   1   9   7      327.34      330.83     10.48 o 
   3   9   7      221.03      220.38      5.23 o 
   5   9   7       69.76       62.13      2.66 o 
  -6  10   7       53.14       52.25      2.90 o 
  -4  10   7      184.18      176.99      4.45 o 
  -2  10   7      230.18      224.19      5.23 o 
   0  10   7      447.15      426.02      8.17 o 
   2  10   7      641.36      649.42     16.30 o 
   4  10   7      460.49      490.19     14.20 o 
  -5  11   7       48.39       49.51      4.46 o 
  -3  11   7      192.95      185.18      6.05 o 
  -1  11   7        0.84        1.48      0.83 o 
   1  11   7      498.78      522.04     10.52 o 
   3  11   7      295.98      290.52      8.84 o 
  -4  12   7       40.27       29.87      2.59 o 
  -2  12   7       16.96       15.23      4.16 o 
   0  12   7      102.12      103.84      3.91 o 
   2  12   7       33.19       29.53      2.42 o 
  -1  13   7       92.05       92.59      5.00 o 
   1  13   7       20.97       20.54      2.14 o 
  -8   0   8       83.39       82.96      9.28 o 
  -6   0   8      656.79      660.36     17.77 o 
  -4   0   8      550.96      536.55     15.26 o 
  -2   0   8     1975.98     2083.90     58.73 o 
   0   0   8       25.10       26.42      1.35 o 
   2   0   8      764.02      781.84     11.39 o 
   4   0   8      173.42      177.60      4.61 o 
   6   0   8      558.49      571.68     15.67 o 
   8   0   8       66.72       62.71      3.71 o 
  -7   1   8       10.05        9.61      1.25 o 
  -5   1   8       51.18       52.98      5.78 o 
  -3   1   8     1138.82     1161.18     11.49 o 
  -1   1   8      526.14      557.88      4.43 o 
   1   1   8      121.69      123.13      2.35 o 
   3   1   8      108.68      101.94      4.61 o 
   5   1   8      700.67      683.13      8.46 o 
   7   1   8       34.64       32.49      1.97 o 
  -8   2   8      135.35      125.20      7.02 o 
  -6   2   8       74.04       71.14      6.04 o 
  -4   2   8      117.21      115.74      7.26 o 
  -2   2   8      637.76      632.75      6.68 o 
   0   2   8      471.55      484.38      4.95 o 
   2   2   8       23.77       21.85      1.90 o 
   4   2   8      318.64      306.12      4.52 o 
   6   2   8       82.31       86.66      3.02 o 
  -7   3   8      296.35      290.68     11.82 o 
  -5   3   8      125.08      138.97      9.20 o 
  -3   3   8     1256.85     1315.08     15.43 o 
  -1   3   8     1160.32     1167.63      8.50 o 
   1   3   8      522.13      525.38      5.77 o 
   3   3   8      354.25      375.26      5.58 o 
   5   3   8      158.97      145.12      2.56 o 
   7   3   8      231.14      214.05      7.27 o 
  -8   4   8       20.88       20.89      2.32 o 
  -6   4   8       43.69       39.57      2.92 o 
  -4   4   8        2.09        2.85      0.68 o 
  -2   4   8     1400.37     1488.43     17.40 o 
   0   4   8      307.30      295.02      3.63 o 
   2   4   8      404.41      401.48      5.85 o 
   4   4   8      449.65      410.68      5.49 o 
   6   4   8       64.83       63.64      4.42 o 
  -7   5   8      215.77      208.59      6.82 o 
  -5   5   8      197.36      186.86      6.29 o 
  -3   5   8        4.86        4.26      1.40 o 
  -1   5   8      900.79      897.11     10.95 o 
   1   5   8      271.43      271.51      4.18 o 
   3   5   8      355.89      353.95      5.18 o 
   5   5   8       29.87       28.23      1.21 o 
   7   5   8       59.34       57.26      3.96 o 
  -6   6   8       67.48       64.12      5.00 o 
  -4   6   8      116.26      130.25      3.75 o 
  -2   6   8      232.57      230.19      4.33 o 
   0   6   8     3323.04     3365.02     49.59 o 
   2   6   8       54.58       52.17      1.90 o 
   4   6   8      287.30      306.17      4.86 o 
   6   6   8      477.43      489.01     16.98 o 
  -7   7   8      157.23      149.33      6.59 o 
  -5   7   8       80.65       66.66      7.20 o 
  -3   7   8       99.46       83.76      2.41 o 
  -1   7   8      550.87      581.19     11.39 o 
   1   7   8      682.29      703.75     13.33 o 
   3   7   8       19.39       18.50      1.22 o 
   5   7   8      114.73      101.48      4.64 o 
  -6   8   8        5.92        4.88      0.97 o 
  -4   8   8       47.40       41.98      1.89 o 
  -2   8   8       54.30       50.51      2.78 o 
   0   8   8       94.11       95.42      2.87 o 
   2   8   8      258.06      252.43      5.40 o 
   4   8   8       28.99       30.63      2.62 o 
   6   8   8       40.39       49.27      4.40 o 
  -5   9   8       28.40       26.94      2.11 o 
  -3   9   8       18.47       24.32      3.58 o 
  -1   9   8      263.48      272.13      6.11 o 
   1   9   8      768.25      778.29     15.20 o 
   3   9   8      239.32      248.69      5.54 o 
   5   9   8      197.49      208.41     12.69 o 
  -4  10   8       36.28       43.41      3.30 o 
  -2  10   8       72.26       76.15      3.44 o 
   0  10   8      568.91      591.09     16.46 o 
   2  10   8        6.28        5.31      1.31 o 
   4  10   8       10.97        8.05      2.19 o 
  -3  11   8       55.85       51.21      3.31 o 
  -1  11   8      145.55      149.45      5.55 o 
   1  11   8      149.04      146.96      5.89 o 
   3  11   8      150.11      140.62      6.22 o 
  -2  12   8      214.91      220.45     10.11 o 
   0  12   8       69.75       73.24      4.68 o 
   2  12   8       70.19       74.94      3.88 o 
  -7   1   9       80.47       81.72      6.70 o 
  -5   1   9     1734.19     1811.59     32.89 o 
  -3   1   9     2442.79     2509.51     46.96 o 
  -1   1   9      826.21      837.11     11.30 o 
   1   1   9      365.11      371.06      8.63 o 
   3   1   9      619.00      604.38      8.25 o 
   5   1   9       36.87       33.67      1.69 o 
   7   1   9      133.63      146.26      6.60 o 
  -8   2   9        0.09        1.20      1.05 o 
  -6   2   9      248.59      270.05      6.16 o 
  -4   2   9     1134.09     1187.10     22.64 o 
  -2   2   9      200.24      210.60      3.48 o 
   0   2   9      127.46      128.94      3.96 o 
   2   2   9      471.32      465.36      6.48 o 
   4   2   9      409.27      411.80      6.02 o 
   6   2   9      349.46      373.58     11.15 o 
  -7   3   9       82.06       68.17      6.33 o 
  -5   3   9      168.91      169.98      5.09 o 
  -3   3   9      304.43      303.99      5.35 o 
  -1   3   9      751.70      746.99     10.16 o 
   1   3   9      113.38      111.41      2.51 o 
   3   3   9      643.25      614.83      7.82 o 
   5   3   9       44.35       47.94      1.88 o 
  -6   4   9      301.67      324.08     10.46 o 
  -4   4   9      407.26      428.99      8.57 o 
  -2   4   9     1667.06     1723.43     25.69 o 
   0   4   9      320.43      296.54      4.50 o 
   2   4   9     1017.13     1027.23     15.93 o 
   4   4   9      272.20      242.18      3.97 o 
   6   4   9      103.44      108.34      4.18 o 
  -7   5   9      123.18      122.56      7.55 o 
  -5   5   9        9.85       12.64      2.29 o 
  -3   5   9       11.76       12.41      1.18 o 
  -1   5   9       57.72       63.25      2.58 o 
   1   5   9       49.66       51.63      2.44 o 
   3   5   9      255.69      242.24      4.01 o 
   5   5   9      528.05      510.74     14.83 o 
  -6   6   9       45.96       48.84      5.96 o 
  -4   6   9       25.53       25.58      2.54 o 
  -2   6   9      122.68      119.45      2.96 o 
   0   6   9      734.77      750.30     11.02 o 
   2   6   9      439.46      440.33      7.14 o 
   4   6   9       21.15       25.44      1.39 o 
   6   6   9        6.29        6.45      1.34 o 
  -5   7   9       29.63       33.06      4.05 o 
  -3   7   9       38.25       38.16      1.94 o 
  -1   7   9      117.23      117.96      2.98 o 
   1   7   9      812.22      804.71     12.85 o 
   3   7   9      141.15      143.37      3.40 o 
   5   7   9      270.33      268.75     14.25 o 
  -6   8   9      189.12      208.23      8.93 o 
  -4   8   9       25.51       24.04      2.11 o 
  -2   8   9      105.95      118.55      2.82 o 
   0   8   9      265.72      280.99      5.27 o 
   2   8   9       22.34       25.80      1.59 o 
   4   8   9      144.44      137.60      4.14 o 
  -5   9   9       11.78        8.04      2.10 o 
  -3   9   9        4.62        4.37      0.74 o 
  -1   9   9       60.83       57.01      2.98 o 
   1   9   9      157.22      149.56      5.04 o 
   3   9   9       40.41       36.28      2.19 o 
  -4  10   9      130.40      119.68      5.64 o 
  -2  10   9       41.65       31.85      2.40 o 
   0  10   9       88.86       78.94      3.22 o 
   2  10   9       73.99       66.30      2.99 o 
  -1  11   9       16.02       15.88      1.75 o 
   1  11   9      118.85      126.13      7.16 o 
  -6   0  10       63.75       56.64      7.45 o 
  -4   0  10      302.04      309.34     10.74 o 
  -2   0  10       86.11       85.33      2.89 o 
   0   0  10     1439.21     1443.18     35.24 o 
   2   0  10      762.77      796.95     13.87 o 
   4   0  10      422.30      427.52      8.65 o 
   6   0  10      198.92      195.95     11.98 o 
  -7   1  10       77.97       69.01      5.69 o 
  -5   1  10       83.33       88.99      8.00 o 
  -3   1  10       63.08       67.36      4.78 o 
  -1   1  10       91.70       86.37      2.09 o 
   1   1  10      270.65      245.97      7.35 o 
   3   1  10      171.76      159.79      3.29 o 
   5   1  10      278.27      297.13      9.17 o 
  -6   2  10       52.87       48.92      4.99 o 
  -4   2  10      137.05      139.97      5.05 o 
  -2   2  10      290.03      298.01      4.93 o 
   0   2  10      245.47      238.36      3.74 o 
   2   2  10      235.33      212.07      3.65 o 
   4   2  10       52.56       53.71      2.61 o 
   6   2  10        9.21       11.60      1.63 o 
  -7   3  10       86.73       74.08      7.47 o 
  -5   3  10       42.77       39.37      3.71 o 
  -3   3  10      389.18      411.06     15.53 o 
  -1   3  10      237.46      241.32      4.37 o 
   1   3  10      490.28      500.60      6.78 o 
   3   3  10      221.13      227.97      3.70 o 
   5   3  10       64.30       75.58      3.35 o 
  -6   4  10      128.80      134.32      7.40 o 
  -4   4  10      148.11      158.94      5.23 o 
  -2   4  10      200.35      201.06      3.84 o 
   0   4  10       36.86       36.59      1.38 o 
   2   4  10       54.55       55.55      1.86 o 
   4   4  10      245.80      241.01      5.76 o 
  -5   5  10       51.42       55.25      5.62 o 
  -3   5  10       61.06       65.66      6.92 o 
  -1   5  10      895.09      883.03     14.21 o 
   1   5  10      450.10      457.53      6.82 o 
   3   5  10      304.33      307.65      6.98 o 
   5   5  10       16.12       11.20      1.68 o 
  -6   6  10       62.28       61.58      6.52 o 
  -4   6  10       15.48       18.77      2.35 o 
  -2   6  10      209.03      220.10      5.05 o 
   0   6  10      148.29      148.52      3.56 o 
   2   6  10       26.41       27.13      1.65 o 
   4   6  10       76.06       72.39      2.45 o 
  -5   7  10       46.80       45.03      5.95 o 
  -3   7  10        5.51        2.44      0.77 o 
  -1   7  10      128.69      117.39      3.42 o 
   1   7  10      106.12      116.21      4.42 o 
   3   7  10       57.43       54.92      2.44 o 
  -4   8  10       14.28       13.37      1.96 o 
  -2   8  10       23.40       19.55      1.90 o 
   0   8  10        8.19        8.43      1.40 o 
   2   8  10      128.87      128.45      4.52 o 
  -3   9  10       29.17       24.93      1.73 o 
  -1   9  10      322.20      359.60      9.35 o 
   1   9  10       29.22       26.68      1.52 o 
  -2  10  10       82.92       91.62      2.75 o 
   0  10  10       21.46       21.69      1.47 o 
  -5   1  11      233.69      224.86      9.57 o 
  -3   1  11      436.18      433.34      9.34 o 
  -1   1  11      147.48      151.28      3.28 o 
   1   1  11      555.10      573.42      7.81 o 
   3   1  11      487.61      505.85     10.36 o 
   5   1  11      331.84      372.92     12.17 o 
  -6   2  11       82.89       90.55      7.20 o 
  -4   2  11      315.93      317.33     10.06 o 
  -2   2  11      168.74      156.75      6.02 o 
   0   2  11       20.72       22.54      1.18 o 
   2   2  11      505.72      479.68      6.68 o 
   4   2  11      150.51      152.23      4.35 o 
  -5   3  11        7.21        5.11      1.54 o 
  -3   3  11      260.96      257.29     10.85 o 
  -1   3  11      473.15      443.83      7.33 o 
   1   3  11       31.48       26.16      1.55 o 
   3   3  11        4.54        8.16      0.94 o 
  -4   4  11       49.80       56.41      5.39 o 
  -2   4  11      152.17      167.88      9.38 o 
   0   4  11      391.96      399.50      5.84 o 
   2   4  11      115.08      119.54      4.34 o 
   4   4  11      254.63      250.99      7.98 o 
  -5   5  11       83.08       92.84      8.31 o 
  -3   5  11      195.07      181.45      8.06 o 
  -1   5  11       39.30       41.97      3.41 o 
   1   5  11       88.72       86.09      3.02 o 
   3   5  11      141.51      137.63      4.62 o 
  -4   6  11       41.50       36.52      4.57 o 
  -2   6  11       20.14       23.69      1.58 o 
   0   6  11      181.50      179.87      6.22 o 
   2   6  11       34.46       31.57      2.19 o 
  -3   7  11       74.35       86.39      8.81 o 
  -1   7  11      179.62      185.09      6.04 o 
   1   7  11      124.92      142.18      6.70 o 
  -2   8  11       38.66       42.88      2.89 o 
   0   8  11      225.42      225.48      8.38 o 
  -4   0  12      179.36      199.82     14.38 o 
  -2   0  12       62.42       65.42      9.05 o 
   0   0  12      501.06      460.32     17.32 o 
   2   0  12      472.36      494.68     17.28 o 
  -3   1  12       55.98       54.46      5.94 o 
  -1   1  12       32.81       26.35      3.84 o 
   1   1  12      202.47      198.91      5.11 o 
   3   1  12      119.31      120.73      4.39 o 
  -4   2  12       65.54       67.44      8.18 o 
  -2   2  12      128.14      130.03      6.56 o 
   0   2  12      160.92      140.49      3.90 o 
   2   2  12      293.90      241.17      7.19 o 
  -3   3  12      224.79      228.39     14.07 o 
  -1   3  12      236.11      259.08     10.74 o 
   1   3  12      163.60      155.56      5.20 o 
  -2   4  12       31.54       27.79      3.06 o 
   0   4  12       40.65       43.80      2.49 o 
   2   4  12       20.67       21.46      1.49 o 
  -3   5  12       37.01       36.40      4.70 o 
  -1   5  12      124.52      127.54      5.85 o 
   1   5  12       66.72       68.01      3.77 o 
   0   6  12      144.12      151.93      5.93 o 
                                                 
